# Supplementary material for: 16S rRNA sequencing reveals relationships among enrichment of oral microbiota in the lower respiratory tract and pulmonary nodules malignant progression
Source: Microbiol Spectr. 2025 Feb 5;13(3):e01284-24. doi: 10.1128/spectrum.01284-24 (PMC11878090; doi:10.1128/spectrum.01284-24)
Supplement: Table S1 — Basic clinical information of low-, medium-, high-risk pulmonary nodule patients. [file spectrum.01284-24-s0006.xlsx]

## Sheet: Sheet1
Supplementary Table S1: Basic clinical information of Low-, Medium-, High-risk pulmonary nodule patients
Characteristics	L	M	H
Total number	22	17	11
Age (means ± SD)	63.5±11.19	65.4±14.21	66.2±12.25
Gender
male	11	8	5
female	11	9	6
BMI (means ± SD)	24.2±2.84	23.4±3.09	22.8±3.35
Weight (Kg, means ± SD)	62.4±9.05	61.9±9.26	60.1±10.12
Height (cm, means ± SD)	160.7±7.32	163.2±8.55	163.2±7.93
Smoking
Yes	5	5	5
No	17	12	6
Alcohol consumption
Yes	3	2	2
No	19	15	9
Hypertension
Yes	3	2	4
No	19	15	7
Respiratory history
Yes	6	1	3
No	16	16	8
Abbreviations: L, Low risk group for patients of pulmonary nodules; M, Medium risk group for patients of pulmonary nodules; H, High risk group for patients of pulmonary nodules; BMI, body mass index.
