# Supplementary material for: 16S rRNA sequencing reveals relationships among enrichment of oral microbiota in the lower respiratory tract and pulmonary nodules malignant progression
Source: Microbiol Spectr. 2025 Feb 5;13(3):e01284-24. doi: 10.1128/spectrum.01284-24 (PMC11878090; doi:10.1128/spectrum.01284-24)
Supplement: Table S2 — Differences in 20 main bacterial genera in oral and lower respiratory tracts. [file spectrum.01284-24-s0007.xlsx]

## Sheet: Sheet1
Supplementary TableS2: Differences in 20 main bacterial genera in oral and lower respiratory tracts.
Genus	BALFL-mean(%)	BALFL-sd(%)	OSL-mean(%)	OSL-sd(%)	statistic(%)	P_value	BALFM-mean(%)	BALFM-sd(%)	OSM-mean(%)	OSM-sd(%)	statistic(%)	P_value	BALFH-mean(%)	BALFH-sd(%)	OSH-mean(%)	OSH-sd(%)	statistic(%)	P_value
g__Achromobacter	19.76	22.63	0.832	2.74	240	0.0002439	27.81	24.27	0.1773	0.4641	289	6.85e-07	26.05	18.28	0.1909	0.3093	117	0.0002162
g__Streptococcus	8.494	8.187	19.35	14.87	43	0.007046	10.7	12.68	19.61	13.66	69	0.009787	5.754	3.906	13.78	8.693	25	0.02155
g__Pedobacter	4.615	6.523	0.1415	0.6301	218	0.0003918	8.966	12.62	0.003118	0.00969	279	1.386e-06	10.8	9.953	0.001204	0.003995	121	3.513e-05
g__Undibacterium	7.242	18.84	0	0	10	0.1003	8.79	20.39	0.1196	0.4933	179	0.07806	6.214	14.31	0.2367	0.7719	58	0.8581
g__Prevotella	9.969	9.937	14.42	12.77	79	0.127	6.035	6.527	14.97	8.145	55	0.002173	7.119	7.798	18.32	12.06	27	0.03024
g__Veillonella	7.79	7.569	12.66	12.41	70	0.06905	5.419	8.446	14.82	16.02	89.5	0.06046	10.27	13.98	15.7	16.8	51.5	0.5766
g__Pseudomonas	1.689	2.286	0.07137	0.2917	180	0.0006719	3.712	5.041	0.003507	0.008153	286	4.776e-07	4.882	4.463	0.002409	0.00536	121	4.469e-05
g__Haemophilus	3.108	6.222	4.122	7.4	89	0.5628	3.607	10.5	3.229	4.172	104.5	0.1709	0.4896	0.4793	2.282	4.16	57	0.8422
g__Fusobacterium	0.8555	1.229	0.8742	1.27	100	0.6021	2.663	8.06	1.6	2.552	125	0.511	1.612	3.236	0.8203	0.9484	54.5	0.7169
g__Actinomyces	0.904	0.8028	5.912	5.586	0	4.301e-05	2.2	5.816	5.349	5.015	40	0.000339	1.429	1.107	6.695	5.723	13	0.002027
g__Porphyromonas	2.23	2.447	4.522	5.677	65.5	0.0495	1.897	4.856	4.788	7.139	96	0.09799	4.215	5.722	4.534	7.207	54.5	0.7178
g__Neisseria	2.744	5.005	4.953	8.564	58	0.04757	1.852	5.013	2.764	4.207	94	0.08418	0.6914	1.065	3.241	4.499	44.5	0.3085
g__Rothia	1.537	1.932	8.916	9.089	11	0.0001888	1.65	2.41	7.138	7.142	59	0.003388	1.381	1.736	9.701	12.5	27.5	0.03234
g__Staphylococcus	0.9669	2.708	0.001506	0.00454	171	0.0002134	0.9014	3.409	0	0	221	0.000747	0.08492	0.1721	0.04156	0.1126	75	0.3152
g__Granulicatella	0.9347	1.265	2.497	2.703	53	0.03116	0.7385	1.113	3.831	5.711	56	0.00237	1.147	1.321	3.69	3.555	34	0.08741
g__Alloprevotella	1.726	1.988	0.4279	0.6697	212	0.005788	0.6434	1.107	0.6204	0.8766	124	0.4853	0.698	1.056	0.3379	0.3866	69	0.5973
g__Leptotrichia	1.564	1.808	2.91	4.541	91.5	0.2627	0.544	1.034	1.644	1.738	66	0.006968	1.227	1.419	3.068	2.962	31	0.05687
g__Capnocytophaga	1.734	4.657	2.735	2.995	51	0.01489	0.3803	0.6448	2.102	1.654	27	5.544e-05	0.6558	0.6718	1.286	1.192	36	0.1146
g__Bacillus	4.547	19.83	0.01987	0.05684	125.5	0.003144	0.04209	0.06868	0.03156	0.06472	158	0.6085	0.2481	0.6688	0.004818	0.01598	78	0.1285
g__Tannerella	0.7094	3.316	0	0	6	0.1814	0.04365	0.09885	0.256	0.4758	79	0.0167	1.277	3.174	0.321	0.3416	49	0.4674
