# Supplementary material for: 16S rRNA sequencing reveals relationships among enrichment of oral microbiota in the lower respiratory tract and pulmonary nodules malignant progression
Source: Microbiol Spectr. 2025 Feb 5;13(3):e01284-24. doi: 10.1128/spectrum.01284-24 (PMC11878090; doi:10.1128/spectrum.01284-24)
Supplement: Table S3 — Single-factor correlation network data for low-, medium-, and high-risk PN group. [file spectrum.01284-24-s0008.xlsx]

## Sheet: Sheet1
Supplementary TableS3: Single-factor correlation network data for low-, medium-, and high-risk PN group (Top 200 in total abundance).
Node1_Name	Node2_Name	Coefficient	P_value	Group
ASV13	ASV6	0.60026	1.65441e-05	Low-risk PN group
ASV384	ASV5337	0.60062	1.62985e-05	Low-risk PN group
ASV1071	ASV40	0.60237	1.5174e-05	Low-risk PN group
ASV340	ASV80	0.60287	1.48605e-05	Low-risk PN group
ASV1230	ASV53	0.60431	1.40009e-05	Low-risk PN group
ASV349	ASV1065	0.60457	1.38536e-05	Low-risk PN group
ASV24	ASV14	0.60503	1.35877e-05	Low-risk PN group
ASV21	ASV14	0.60503	1.35877e-05	Low-risk PN group
ASV20	ASV14	0.60503	1.35877e-05	Low-risk PN group
ASV8339	ASV27	0.60503	1.35877e-05	Low-risk PN group
ASV22	ASV24	0.60716	1.24342e-05	Low-risk PN group
ASV22	ASV21	0.60716	1.24342e-05	Low-risk PN group
ASV22	ASV20	0.60716	1.24342e-05	Low-risk PN group
ASV4	ASV421	0.6085	1.17525e-05	Low-risk PN group
ASV40	ASV18	0.61056	1.07769e-05	Low-risk PN group
ASV13	ASV99	0.61107	1.05436e-05	Low-risk PN group
ASV917	ASV384	0.6117	1.02665e-05	Low-risk PN group
ASV141	ASV59	0.61273	9.82508e-06	Low-risk PN group
ASV2966	ASV355	0.61274	9.82397e-06	Low-risk PN group
ASV15	ASV28	0.61371	9.42354e-06	Low-risk PN group
ASV69	ASV368	0.61435	9.16747e-06	Low-risk PN group
ASV1718	ASV355	0.61715	8.12717e-06	Low-risk PN group
ASV1518	ASV3889	0.61741	8.03598e-06	Low-risk PN group
ASV3820	ASV3798	0.61772	7.92713e-06	Low-risk PN group
ASV359	ASV376	0.61905	7.48159e-06	Low-risk PN group
ASV19	ASV17	0.61958	7.30937e-06	Low-risk PN group
ASV69	ASV125	0.62033	7.07404e-06	Low-risk PN group
ASV418	ASV416	0.62155	6.70689e-06	Low-risk PN group
ASV6	ASV99	0.62162	6.68415e-06	Low-risk PN group
ASV893	ASV1117	0.62233	6.47857e-06	Low-risk PN group
ASV16022	ASV1215	0.6231	6.26236e-06	Low-risk PN group
ASV2523	ASV3817	0.6231	6.26236e-06	Low-risk PN group
ASV2523	ASV4274	0.6231	6.26236e-06	Low-risk PN group
ASV10618	ASV1215	0.62381	6.06897e-06	Low-risk PN group
ASV2523	ASV3968	0.62381	6.06897e-06	Low-risk PN group
ASV2523	ASV2437	0.62381	6.06897e-06	Low-risk PN group
ASV1208	ASV1215	0.62452	5.88109e-06	Low-risk PN group
ASV15537	ASV2523	0.62452	5.88109e-06	Low-risk PN group
ASV1780	ASV58	0.62575	5.56686e-06	Low-risk PN group
ASV3052	ASV3011	0.62786	5.06506e-06	Low-risk PN group
ASV906	ASV3261	0.63056	4.48242e-06	Low-risk PN group
ASV1718	ASV1739	0.63264	4.07848e-06	Low-risk PN group
ASV342	ASV349	0.63336	3.94575e-06	Low-risk PN group
ASV125	ASV18	0.63489	3.67751e-06	Low-risk PN group
ASV2966	ASV1739	0.63585	3.51919e-06	Low-risk PN group
ASV7753	ASV418	0.63797	3.18914e-06	Low-risk PN group
ASV2	ASV40	0.6403	2.85954e-06	Low-risk PN group
ASV374	ASV426	0.64345	2.46392e-06	Low-risk PN group
ASV366	ASV351	0.64376	2.42792e-06	Low-risk PN group
ASV27	ASV14	0.64423	2.37411e-06	Low-risk PN group
ASV345	ASV64	0.6467	2.10946e-06	Low-risk PN group
ASV6	ASV2	0.65	1.79827e-06	Low-risk PN group
ASV350	ASV3261	0.65082	1.72724e-06	Low-risk PN group
ASV368	ASV141	0.6511	1.70439e-06	Low-risk PN group
ASV366	ASV40	0.6537	1.50014e-06	Low-risk PN group
ASV917	ASV5337	0.65389	1.48598e-06	Low-risk PN group
ASV1718	ASV15537	0.65406	1.47315e-06	Low-risk PN group
ASV1510	ASV10618	0.65427	1.45797e-06	Low-risk PN group
ASV1510	ASV16022	0.65498	1.40773e-06	Low-risk PN group
ASV909	ASV8339	0.65498	1.40773e-06	Low-risk PN group
ASV3011	ASV9941	0.65498	1.40773e-06	Low-risk PN group
ASV6459	ASV3828	0.65498	1.40773e-06	Low-risk PN group
ASV4725	ASV1230	0.65937	1.13077e-06	Low-risk PN group
ASV84	ASV125	0.66245	9.67214e-07	Low-risk PN group
ASV355	ASV49	0.66525	8.37962e-07	Low-risk PN group
ASV1764	ASV53	0.67347	5.45198e-07	Low-risk PN group
ASV5	ASV19	0.6738	5.3572e-07	Low-risk PN group
ASV1700	ASV6458	0.6738	5.3572e-07	Low-risk PN group
ASV1041	ASV4276	0.67454	5.15072e-07	Low-risk PN group
ASV3261	ASV4276	0.67454	5.15072e-07	Low-risk PN group
ASV3261	ASV1041	0.67454	5.15072e-07	Low-risk PN group
ASV906	ASV350	0.6757	4.83973e-07	Low-risk PN group
ASV84	ASV69	0.67744	4.40876e-07	Low-risk PN group
ASV1215	ASV1230	0.67832	4.20332e-07	Low-risk PN group
ASV2965	ASV2979	0.68201	3.43746e-07	Low-risk PN group
ASV2967	ASV2979	0.68201	3.43746e-07	Low-risk PN group
ASV7234	ASV7986	0.68201	3.43746e-07	Low-risk PN group
ASV7234	ASV7987	0.68201	3.43746e-07	Low-risk PN group
ASV344	ASV6459	0.68851	2.39536e-07	Low-risk PN group
ASV1764	ASV1230	0.68891	2.34165e-07	Low-risk PN group
ASV2966	ASV15537	0.68929	2.29191e-07	Low-risk PN group
ASV2442	ASV4288	0.69054	2.13503e-07	Low-risk PN group
ASV1764	ASV1232	0.69065	2.12231e-07	Low-risk PN group
ASV1215	ASV1232	0.69599	1.56178e-07	Low-risk PN group
ASV1210	ASV355	0.70646	8.40184e-08	Low-risk PN group
ASV14672	ASV1210	0.70691	8.17538e-08	Low-risk PN group
ASV347	ASV1207	0.70726	8.00305e-08	Low-risk PN group
ASV1232	ASV53	0.71381	5.34527e-08	Low-risk PN group
ASV7986	ASV2979	0.71528	4.87576e-08	Low-risk PN group
ASV7987	ASV2979	0.71528	4.87576e-08	Low-risk PN group
ASV16720	ASV9498	0.71528	4.87576e-08	Low-risk PN group
ASV9942	ASV9941	0.71528	4.87576e-08	Low-risk PN group
ASV8111	ASV6459	0.71528	4.87576e-08	Low-risk PN group
ASV18	ASV411	0.72163	3.25523e-08	Low-risk PN group
ASV1210	ASV2621	0.72374	2.83944e-08	Low-risk PN group
ASV3889	ASV6459	0.72374	2.83944e-08	Low-risk PN group
ASV65	ASV382	0.72665	2.34546e-08	Low-risk PN group
ASV2	ASV366	0.72769	2.19033e-08	Low-risk PN group
ASV4725	ASV1764	0.72819	2.11908e-08	Low-risk PN group
ASV376	ASV69	0.73313	1.52155e-08	Low-risk PN group
ASV99	ASV53	0.73374	1.45959e-08	Low-risk PN group
ASV4725	ASV53	0.74373	7.28575e-09	Low-risk PN group
ASV3134	ASV2523	0.75966	2.24642e-09	Low-risk PN group
ASV4725	ASV1232	0.80257	5.69207e-11	Low-risk PN group
ASV6	ASV40	0.80526	4.39109e-11	Low-risk PN group
ASV24	ASV19	0.82511	5.64496e-12	Low-risk PN group
ASV21	ASV19	0.82511	5.64496e-12	Low-risk PN group
ASV20	ASV19	0.82511	5.64496e-12	Low-risk PN group
ASV3817	ASV895	0.82511	5.64496e-12	Low-risk PN group
ASV4274	ASV895	0.82511	5.64496e-12	Low-risk PN group
ASV339	ASV15537	0.82511	5.64496e-12	Low-risk PN group
ASV1700	ASV6459	0.82511	5.64496e-12	Low-risk PN group
ASV3968	ASV895	0.82601	5.11649e-12	Low-risk PN group
ASV2437	ASV895	0.82601	5.11649e-12	Low-risk PN group
ASV5	ASV24	0.82601	5.11649e-12	Low-risk PN group
ASV5	ASV21	0.82601	5.11649e-12	Low-risk PN group
ASV5	ASV20	0.82601	5.11649e-12	Low-risk PN group
ASV11235	ASV4276	0.82601	5.11649e-12	Low-risk PN group
ASV11235	ASV1041	0.82601	5.11649e-12	Low-risk PN group
ASV3261	ASV11235	0.82601	5.11649e-12	Low-risk PN group
ASV6458	ASV6459	0.82601	5.11649e-12	Low-risk PN group
ASV1230	ASV1232	0.8495	3.10076e-13	Low-risk PN group
ASV6458	ASV3889	0.87619	6.74553e-15	Low-risk PN group
ASV938	ASV893	0.87854	4.62022e-15	Low-risk PN group
ASV935	ASV893	0.89892	1.19747e-16	Low-risk PN group
ASV2980	ASV3052	0.90485	3.57073e-17	Low-risk PN group
ASV935	ASV938	0.97394	1.08635e-28	Low-risk PN group
ASV2966	ASV1718	0.99603	9.08499e-46	Low-risk PN group
ASV10618	ASV16022	0.99892	1.32078e-57	Low-risk PN group
ASV3817	ASV3968	0.99892	1.32078e-57	Low-risk PN group
ASV4274	ASV3968	0.99892	1.32078e-57	Low-risk PN group
ASV3817	ASV2437	0.99892	1.32078e-57	Low-risk PN group
ASV4274	ASV2437	0.99892	1.32078e-57	Low-risk PN group
ASV17730	ASV11430	1	0	Low-risk PN group
ASV2437	ASV3968	1	0	Low-risk PN group
ASV4274	ASV3817	1	0	Low-risk PN group
ASV21	ASV24	1	0	Low-risk PN group
ASV20	ASV24	1	0	Low-risk PN group
ASV20	ASV21	1	0	Low-risk PN group
ASV2965	ASV2967	1	0	Low-risk PN group
ASV7987	ASV7986	1	0	Low-risk PN group
ASV105	ASV27	0.60007	0.000175944	Medium-risk PN group
ASV69	ASV59	0.60102	0.000170762	Medium-risk PN group
ASV355	ASV113	0.60199	0.000165577	Medium-risk PN group
ASV41	ASV354	0.6024	0.00016347	Medium-risk PN group
ASV365	ASV385	0.60267	0.000162068	Medium-risk PN group
ASV8916	ASV46	0.60318	0.000159438	Medium-risk PN group
ASV1230	ASV1053	0.60348	0.000157947	Medium-risk PN group
ASV1232	ASV895	0.60429	0.000153916	Medium-risk PN group
ASV1490	ASV365	0.60457	0.000152542	Medium-risk PN group
ASV2442	ASV385	0.60459	0.000152436	Medium-risk PN group
ASV2443	ASV27	0.60483	0.000151302	Medium-risk PN group
ASV1531	ASV918	0.60514	0.000149767	Medium-risk PN group
ASV1488	ASV113	0.60532	0.00014892	Medium-risk PN group
ASV28	ASV382	0.6066	0.000142954	Medium-risk PN group
ASV899	ASV105	0.60714	0.000140469	Medium-risk PN group
ASV106	ASV10	0.60738	0.000139385	Medium-risk PN group
ASV6427	ASV461	0.60758	0.000138519	Medium-risk PN group
ASV343	ASV1240	0.60806	0.00013635	Medium-risk PN group
ASV368	ASV363	0.60845	0.000134656	Medium-risk PN group
ASV1207	ASV2443	0.609	0.000132297	Medium-risk PN group
ASV2443	ASV346	0.60939	0.000130605	Medium-risk PN group
ASV565	ASV1490	0.60996	0.000128232	Medium-risk PN group
ASV374	ASV354	0.61048	0.00012606	Medium-risk PN group
ASV102	ASV1230	0.61231	0.000118778	Medium-risk PN group
ASV436	ASV1490	0.61262	0.000117564	Medium-risk PN group
ASV365	ASV2443	0.61322	0.000115259	Medium-risk PN group
ASV4368	ASV355	0.61375	0.000113281	Medium-risk PN group
ASV4	ASV356	0.61375	0.000113281	Medium-risk PN group
ASV916	ASV363	0.61377	0.000113212	Medium-risk PN group
ASV2442	ASV2443	0.61414	0.00011184	Medium-risk PN group
ASV48	ASV374	0.6156	0.000106541	Medium-risk PN group
ASV346	ASV113	0.61622	0.000104378	Medium-risk PN group
ASV18	ASV354	0.61638	0.000103841	Medium-risk PN group
ASV1207	ASV385	0.61707	0.000101469	Medium-risk PN group
ASV3820	ASV8916	0.61828	9.74586e-05	Medium-risk PN group
ASV382	ASV899	0.61838	9.71334e-05	Medium-risk PN group
ASV895	ASV357	0.61844	9.6951e-05	Medium-risk PN group
ASV385	ASV346	0.61854	9.66299e-05	Medium-risk PN group
ASV385	ASV374	0.61891	9.54343e-05	Medium-risk PN group
ASV6933	ASV8907	0.61944	9.37575e-05	Medium-risk PN group
ASV6933	ASV8906	0.61944	9.37575e-05	Medium-risk PN group
ASV365	ASV48	0.61955	9.33892e-05	Medium-risk PN group
ASV36	ASV106	0.6217	8.68609e-05	Medium-risk PN group
ASV17	ASV1531	0.6225	8.45622e-05	Medium-risk PN group
ASV895	ASV69	0.6241	8.00683e-05	Medium-risk PN group
ASV39	ASV80	0.62475	7.83134e-05	Medium-risk PN group
ASV355	ASV69	0.62489	7.794e-05	Medium-risk PN group
ASV113	ASV141	0.62578	7.56101e-05	Medium-risk PN group
ASV9	ASV1240	0.62712	7.21871e-05	Medium-risk PN group
ASV2443	ASV374	0.62772	7.07172e-05	Medium-risk PN group
ASV65	ASV48	0.62772	7.07172e-05	Medium-risk PN group
ASV2995	ASV1506	0.62953	6.64086e-05	Medium-risk PN group
ASV346	ASV125	0.63041	6.4418e-05	Medium-risk PN group
ASV381	ASV363	0.63074	6.36791e-05	Medium-risk PN group
ASV349	ASV343	0.63092	6.32666e-05	Medium-risk PN group
ASV1619	ASV1069	0.63146	6.20969e-05	Medium-risk PN group
ASV2442	ASV916	0.63218	6.05516e-05	Medium-risk PN group
ASV48	ASV363	0.63391	5.69616e-05	Medium-risk PN group
ASV8916	ASV1053	0.63415	5.64967e-05	Medium-risk PN group
ASV69	ASV84	0.63425	5.62918e-05	Medium-risk PN group
ASV45	ASV385	0.63517	5.44874e-05	Medium-risk PN group
ASV935	ASV1117	0.63621	5.25146e-05	Medium-risk PN group
ASV1209	ASV385	0.63649	5.19935e-05	Medium-risk PN group
ASV3772	ASV896	0.63649	5.19935e-05	Medium-risk PN group
ASV1210	ASV3772	0.63649	5.19935e-05	Medium-risk PN group
ASV5	ASV900	0.63731	5.04862e-05	Medium-risk PN group
ASV2430	ASV385	0.63783	4.95672e-05	Medium-risk PN group
ASV2429	ASV385	0.63783	4.95672e-05	Medium-risk PN group
ASV2432	ASV385	0.63783	4.95672e-05	Medium-risk PN group
ASV3258	ASV896	0.63783	4.95672e-05	Medium-risk PN group
ASV3773	ASV896	0.63783	4.95672e-05	Medium-risk PN group
ASV1596	ASV896	0.63783	4.95672e-05	Medium-risk PN group
ASV1210	ASV3258	0.63783	4.95672e-05	Medium-risk PN group
ASV1210	ASV3773	0.63783	4.95672e-05	Medium-risk PN group
ASV1210	ASV1596	0.63783	4.95672e-05	Medium-risk PN group
ASV374	ASV363	0.63848	4.84258e-05	Medium-risk PN group
ASV125	ASV113	0.64037	4.52374e-05	Medium-risk PN group
ASV368	ASV113	0.64194	4.27292e-05	Medium-risk PN group
ASV2520	ASV345	0.64195	4.27132e-05	Medium-risk PN group
ASV45	ASV2443	0.64229	4.21978e-05	Medium-risk PN group
ASV2442	ASV899	0.64414	3.94413e-05	Medium-risk PN group
ASV65	ASV355	0.64435	3.9136e-05	Medium-risk PN group
ASV357	ASV10	0.64521	3.79233e-05	Medium-risk PN group
ASV1506	ASV365	0.64708	3.53971e-05	Medium-risk PN group
ASV5087	ASV1619	0.64806	3.41406e-05	Medium-risk PN group
ASV10	ASV84	0.65048	3.11936e-05	Medium-risk PN group
ASV2995	ASV381	0.65073	3.09034e-05	Medium-risk PN group
ASV917	ASV411	0.65247	2.89406e-05	Medium-risk PN group
ASV12	ASV365	0.65273	2.86608e-05	Medium-risk PN group
ASV1506	ASV36	0.65307	2.83001e-05	Medium-risk PN group
ASV46	ASV1619	0.65326	2.80893e-05	Medium-risk PN group
ASV2443	ASV363	0.65396	2.73595e-05	Medium-risk PN group
ASV623	ASV6427	0.65552	2.57828e-05	Medium-risk PN group
ASV438	ASV565	0.65689	2.44665e-05	Medium-risk PN group
ASV385	ASV363	0.65712	2.42488e-05	Medium-risk PN group
ASV73	ASV84	0.65762	2.37919e-05	Medium-risk PN group
ASV2430	ASV911	0.65857	2.29347e-05	Medium-risk PN group
ASV2429	ASV911	0.65857	2.29347e-05	Medium-risk PN group
ASV2432	ASV911	0.65857	2.29347e-05	Medium-risk PN group
ASV1506	ASV65	0.65916	2.24234e-05	Medium-risk PN group
ASV6427	ASV565	0.65918	2.24065e-05	Medium-risk PN group
ASV365	ASV125	0.65933	2.2277e-05	Medium-risk PN group
ASV377	ASV354	0.66047	2.13101e-05	Medium-risk PN group
ASV4368	ASV1506	0.66077	2.10624e-05	Medium-risk PN group
ASV1728	ASV56	0.66077	2.10624e-05	Medium-risk PN group
ASV11431	ASV56	0.66077	2.10624e-05	Medium-risk PN group
ASV1209	ASV911	0.66125	2.06748e-05	Medium-risk PN group
ASV363	ASV141	0.66199	2.00911e-05	Medium-risk PN group
ASV11430	ASV56	0.66199	2.00881e-05	Medium-risk PN group
ASV11432	ASV56	0.66199	2.00881e-05	Medium-risk PN group
ASV2	ASV40	0.66238	1.97866e-05	Medium-risk PN group
ASV125	ASV73	0.66307	1.92584e-05	Medium-risk PN group
ASV113	ASV84	0.66407	1.8517e-05	Medium-risk PN group
ASV1071	ASV1230	0.66417	1.84411e-05	Medium-risk PN group
ASV1240	ASV59	0.66525	1.76718e-05	Medium-risk PN group
ASV10	ASV1240	0.66531	1.76333e-05	Medium-risk PN group
ASV896	ASV357	0.66645	1.68523e-05	Medium-risk PN group
ASV343	ASV84	0.66674	1.66562e-05	Medium-risk PN group
ASV896	ASV374	0.667	1.64902e-05	Medium-risk PN group
ASV365	ASV36	0.66846	1.55572e-05	Medium-risk PN group
ASV46	ASV366	0.66902	1.521e-05	Medium-risk PN group
ASV13	ASV27	0.66982	1.47325e-05	Medium-risk PN group
ASV27	ASV363	0.66984	1.47156e-05	Medium-risk PN group
ASV3258	ASV1488	0.67045	1.43613e-05	Medium-risk PN group
ASV3773	ASV1488	0.67045	1.43613e-05	Medium-risk PN group
ASV1596	ASV1488	0.67045	1.43613e-05	Medium-risk PN group
ASV125	ASV69	0.6712	1.39346e-05	Medium-risk PN group
ASV3772	ASV1488	0.67246	1.32408e-05	Medium-risk PN group
ASV65	ASV385	0.67324	1.28277e-05	Medium-risk PN group
ASV2431	ASV1209	0.67424	1.23129e-05	Medium-risk PN group
ASV91	ASV4368	0.67424	1.23129e-05	Medium-risk PN group
ASV10854	ASV4368	0.67424	1.23129e-05	Medium-risk PN group
ASV91	ASV2428	0.67424	1.23129e-05	Medium-risk PN group
ASV10854	ASV2428	0.67424	1.23129e-05	Medium-risk PN group
ASV4733	ASV91	0.67424	1.23129e-05	Medium-risk PN group
ASV1255	ASV91	0.67424	1.23129e-05	Medium-risk PN group
ASV4733	ASV10854	0.67424	1.23129e-05	Medium-risk PN group
ASV1255	ASV10854	0.67424	1.23129e-05	Medium-risk PN group
ASV1731	ASV16770	0.67424	1.23129e-05	Medium-risk PN group
ASV22914	ASV10962	0.67424	1.23129e-05	Medium-risk PN group
ASV9567	ASV10962	0.67424	1.23129e-05	Medium-risk PN group
ASV356	ASV1731	0.67424	1.23129e-05	Medium-risk PN group
ASV10362	ASV31782	0.67424	1.23129e-05	Medium-risk PN group
ASV6829	ASV31782	0.67424	1.23129e-05	Medium-risk PN group
ASV5929	ASV31782	0.67424	1.23129e-05	Medium-risk PN group
ASV10361	ASV31782	0.67424	1.23129e-05	Medium-risk PN group
ASV10	ASV59	0.67475	1.2059e-05	Medium-risk PN group
ASV2990	ASV1619	0.67571	1.15936e-05	Medium-risk PN group
ASV3779	ASV2990	0.67571	1.15936e-05	Medium-risk PN group
ASV6427	ASV1490	0.67697	1.10062e-05	Medium-risk PN group
ASV3779	ASV1619	0.67697	1.10062e-05	Medium-risk PN group
ASV7752	ASV2480	0.67697	1.10062e-05	Medium-risk PN group
ASV73	ASV10	0.67866	1.02639e-05	Medium-risk PN group
ASV65	ASV2443	0.67911	1.00719e-05	Medium-risk PN group
ASV45	ASV48	0.68043	9.53255e-06	Medium-risk PN group
ASV623	ASV461	0.6805	9.50348e-06	Medium-risk PN group
ASV2432	ASV2443	0.68066	9.44085e-06	Medium-risk PN group
ASV2430	ASV2443	0.68066	9.44085e-06	Medium-risk PN group
ASV2429	ASV2443	0.68066	9.44085e-06	Medium-risk PN group
ASV1209	ASV36	0.68066	9.44085e-06	Medium-risk PN group
ASV368	ASV69	0.68087	9.35679e-06	Medium-risk PN group
ASV3772	ASV2443	0.682	8.92475e-06	Medium-risk PN group
ASV4368	ASV36	0.682	8.92475e-06	Medium-risk PN group
ASV1596	ASV2443	0.68334	8.43441e-06	Medium-risk PN group
ASV3773	ASV2443	0.68334	8.43441e-06	Medium-risk PN group
ASV3258	ASV2443	0.68334	8.43441e-06	Medium-risk PN group
ASV125	ASV84	0.6843	8.09813e-06	Medium-risk PN group
ASV3798	ASV1210	0.68451	8.0252e-06	Medium-risk PN group
ASV1209	ASV2443	0.68468	7.96867e-06	Medium-risk PN group
ASV2430	ASV36	0.68468	7.96867e-06	Medium-risk PN group
ASV2429	ASV36	0.68468	7.96867e-06	Medium-risk PN group
ASV2432	ASV36	0.68468	7.96867e-06	Medium-risk PN group
ASV461	ASV106	0.68668	7.3149e-06	Medium-risk PN group
ASV368	ASV73	0.6868	7.27593e-06	Medium-risk PN group
ASV3820	ASV46	0.68953	6.46908e-06	Medium-risk PN group
ASV10	ASV113	0.69012	6.30661e-06	Medium-risk PN group
ASV354	ASV69	0.69075	6.13424e-06	Medium-risk PN group
ASV4368	ASV1488	0.69254	5.67282e-06	Medium-risk PN group
ASV385	ASV48	0.69341	5.45916e-06	Medium-risk PN group
ASV349	ASV113	0.69378	5.37086e-06	Medium-risk PN group
ASV355	ASV381	0.69466	5.16719e-06	Medium-risk PN group
ASV69	ASV141	0.6951	5.06785e-06	Medium-risk PN group
ASV623	ASV565	0.69565	4.94499e-06	Medium-risk PN group
ASV911	ASV365	0.6966	4.74006e-06	Medium-risk PN group
ASV346	ASV73	0.69678	4.70191e-06	Medium-risk PN group
ASV5220	ASV908	0.69945	4.17092e-06	Medium-risk PN group
ASV65	ASV2442	0.69972	4.12064e-06	Medium-risk PN group
ASV65	ASV365	0.70027	4.01937e-06	Medium-risk PN group
ASV59	ASV141	0.70043	3.99123e-06	Medium-risk PN group
ASV342	ASV1209	0.70408	3.37831e-06	Medium-risk PN group
ASV354	ASV363	0.70449	3.31581e-06	Medium-risk PN group
ASV8907	ASV911	0.70676	2.98525e-06	Medium-risk PN group
ASV8906	ASV911	0.70676	2.98525e-06	Medium-risk PN group
ASV342	ASV2430	0.70676	2.98525e-06	Medium-risk PN group
ASV342	ASV2429	0.70676	2.98525e-06	Medium-risk PN group
ASV342	ASV2432	0.70676	2.98525e-06	Medium-risk PN group
ASV1240	ASV84	0.70733	2.90755e-06	Medium-risk PN group
ASV363	ASV84	0.70819	2.79269e-06	Medium-risk PN group
ASV2995	ASV1488	0.71203	2.33145e-06	Medium-risk PN group
ASV10	ASV69	0.71436	2.08525e-06	Medium-risk PN group
ASV2443	ASV48	0.71537	1.98734e-06	Medium-risk PN group
ASV2431	ASV2430	0.71774	1.77164e-06	Medium-risk PN group
ASV2431	ASV2429	0.71774	1.77164e-06	Medium-risk PN group
ASV2431	ASV2432	0.71774	1.77164e-06	Medium-risk PN group
ASV2431	ASV2428	0.71774	1.77164e-06	Medium-risk PN group
ASV19321	ASV1255	0.71774	1.77164e-06	Medium-risk PN group
ASV16770	ASV19321	0.71774	1.77164e-06	Medium-risk PN group
ASV11163	ASV5	0.71774	1.77164e-06	Medium-risk PN group
ASV11162	ASV5	0.71774	1.77164e-06	Medium-risk PN group
ASV26027	ASV4726	0.71774	1.77164e-06	Medium-risk PN group
ASV10375	ASV31782	0.71774	1.77164e-06	Medium-risk PN group
ASV565	ASV36	0.72104	1.50726e-06	Medium-risk PN group
ASV368	ASV346	0.72251	1.40153e-06	Medium-risk PN group
ASV408	ASV3820	0.72459	1.2639e-06	Medium-risk PN group
ASV2430	ASV48	0.72751	1.0908e-06	Medium-risk PN group
ASV2429	ASV48	0.72751	1.0908e-06	Medium-risk PN group
ASV2432	ASV48	0.72751	1.0908e-06	Medium-risk PN group
ASV3772	ASV385	0.72751	1.0908e-06	Medium-risk PN group
ASV11430	ASV1210	0.72751	1.0908e-06	Medium-risk PN group
ASV11432	ASV1210	0.72751	1.0908e-06	Medium-risk PN group
ASV10962	ASV5086	0.72751	1.0908e-06	Medium-risk PN group
ASV17	ASV10962	0.72751	1.0908e-06	Medium-risk PN group
ASV900	ASV4368	0.72769	1.08103e-06	Medium-risk PN group
ASV36	ASV48	0.72854	1.03534e-06	Medium-risk PN group
ASV1209	ASV48	0.72885	1.01904e-06	Medium-risk PN group
ASV1596	ASV385	0.72885	1.01904e-06	Medium-risk PN group
ASV3258	ASV385	0.72885	1.01904e-06	Medium-risk PN group
ASV3773	ASV385	0.72885	1.01904e-06	Medium-risk PN group
ASV2428	ASV36	0.72885	1.01904e-06	Medium-risk PN group
ASV14090	ASV896	0.72885	1.01904e-06	Medium-risk PN group
ASV11431	ASV1210	0.72885	1.01904e-06	Medium-risk PN group
ASV1728	ASV1210	0.72885	1.01904e-06	Medium-risk PN group
ASV4735	ASV8907	0.72885	1.01904e-06	Medium-risk PN group
ASV4735	ASV8906	0.72885	1.01904e-06	Medium-risk PN group
ASV4726	ASV350	0.72885	1.01904e-06	Medium-risk PN group
ASV345	ASV1053	0.73175	8.78135e-07	Medium-risk PN group
ASV1230	ASV8916	0.73213	8.61013e-07	Medium-risk PN group
ASV1506	ASV355	0.74096	5.40533e-07	Medium-risk PN group
ASV45	ASV105	0.74167	5.20042e-07	Medium-risk PN group
ASV1506	ASV381	0.74725	3.83487e-07	Medium-risk PN group
ASV73	ASV363	0.76047	1.80209e-07	Medium-risk PN group
ASV18	ASV41	0.76435	1.43099e-07	Medium-risk PN group
ASV106	ASV69	0.76887	1.08771e-07	Medium-risk PN group
ASV73	ASV113	0.76997	1.01668e-07	Medium-risk PN group
ASV84	ASV141	0.77216	8.87207e-08	Medium-risk PN group
ASV59	ASV84	0.77302	8.40759e-08	Medium-risk PN group
ASV3772	ASV381	0.77561	7.14057e-08	Medium-risk PN group
ASV2430	ASV1490	0.77561	7.14057e-08	Medium-risk PN group
ASV2429	ASV1490	0.77561	7.14057e-08	Medium-risk PN group
ASV2432	ASV1490	0.77561	7.14057e-08	Medium-risk PN group
ASV3258	ASV381	0.77714	6.48052e-08	Medium-risk PN group
ASV3773	ASV381	0.77714	6.48052e-08	Medium-risk PN group
ASV1596	ASV381	0.77714	6.48052e-08	Medium-risk PN group
ASV1209	ASV1490	0.77714	6.48052e-08	Medium-risk PN group
ASV8916	ASV8907	0.77714	6.48052e-08	Medium-risk PN group
ASV8916	ASV8906	0.77714	6.48052e-08	Medium-risk PN group
ASV917	ASV1230	0.78385	4.1855e-08	Medium-risk PN group
ASV896	ASV895	0.78539	3.77846e-08	Medium-risk PN group
ASV113	ASV363	0.78971	2.82356e-08	Medium-risk PN group
ASV113	ASV69	0.79239	2.34726e-08	Medium-risk PN group
ASV2428	ASV1490	0.80073	1.29951e-08	Medium-risk PN group
ASV436	ASV2430	0.80073	1.29951e-08	Medium-risk PN group
ASV436	ASV2429	0.80073	1.29951e-08	Medium-risk PN group
ASV436	ASV2432	0.80073	1.29951e-08	Medium-risk PN group
ASV6427	ASV4368	0.80073	1.29951e-08	Medium-risk PN group
ASV65	ASV916	0.80127	1.24983e-08	Medium-risk PN group
ASV2980	ASV3052	0.80362	1.05192e-08	Medium-risk PN group
ASV436	ASV1209	0.80378	1.03998e-08	Medium-risk PN group
ASV69	ASV363	0.8132	5.08867e-09	Medium-risk PN group
ASV1712	ASV343	0.81497	4.4286e-09	Medium-risk PN group
ASV73	ASV69	0.81501	4.41726e-09	Medium-risk PN group
ASV1488	ASV381	0.81903	3.20394e-09	Medium-risk PN group
ASV6427	ASV36	0.82161	2.59845e-09	Medium-risk PN group
ASV1488	ASV355	0.82297	2.32157e-09	Medium-risk PN group
ASV623	ASV4368	0.82737	1.60532e-09	Medium-risk PN group
ASV1728	ASV1619	0.82737	1.60532e-09	Medium-risk PN group
ASV11431	ASV1619	0.82737	1.60532e-09	Medium-risk PN group
ASV2990	ASV11430	0.82737	1.60532e-09	Medium-risk PN group
ASV2990	ASV11432	0.82737	1.60532e-09	Medium-risk PN group
ASV3779	ASV1728	0.82737	1.60532e-09	Medium-risk PN group
ASV3779	ASV11431	0.82737	1.60532e-09	Medium-risk PN group
ASV11430	ASV1619	0.82889	1.4095e-09	Medium-risk PN group
ASV11432	ASV1619	0.82889	1.4095e-09	Medium-risk PN group
ASV951	ASV5	0.82889	1.4095e-09	Medium-risk PN group
ASV2480	ASV10962	0.82889	1.4095e-09	Medium-risk PN group
ASV7752	ASV10962	0.82889	1.4095e-09	Medium-risk PN group
ASV3779	ASV11430	0.82889	1.4095e-09	Medium-risk PN group
ASV3779	ASV11432	0.82889	1.4095e-09	Medium-risk PN group
ASV2990	ASV1728	0.82889	1.4095e-09	Medium-risk PN group
ASV2990	ASV11431	0.82889	1.4095e-09	Medium-risk PN group
ASV938	ASV893	0.85589	1.10896e-10	Medium-risk PN group
ASV1490	ASV36	0.85711	9.76857e-11	Medium-risk PN group
ASV3779	ASV1210	0.86044	6.86965e-11	Medium-risk PN group
ASV900	ASV623	0.87064	2.2025e-11	Medium-risk PN group
ASV893	ASV935	0.8822	5.36637e-12	Medium-risk PN group
ASV1506	ASV1488	0.90539	1.91128e-13	Medium-risk PN group
ASV938	ASV935	0.98351	2.43837e-25	Medium-risk PN group
ASV385	ASV2443	0.99415	1.67233e-32	Medium-risk PN group
ASV2430	ASV1209	0.99816	1.51654e-40	Medium-risk PN group
ASV2429	ASV1209	0.99816	1.51654e-40	Medium-risk PN group
ASV2432	ASV1209	0.99816	1.51654e-40	Medium-risk PN group
ASV1596	ASV3772	0.99816	1.51654e-40	Medium-risk PN group
ASV3258	ASV3772	0.99816	1.51654e-40	Medium-risk PN group
ASV3773	ASV3772	0.99816	1.51654e-40	Medium-risk PN group
ASV1728	ASV11430	0.99816	1.51654e-40	Medium-risk PN group
ASV11431	ASV11430	0.99816	1.51654e-40	Medium-risk PN group
ASV1728	ASV11432	0.99816	1.51654e-40	Medium-risk PN group
ASV11431	ASV11432	0.99816	1.51654e-40	Medium-risk PN group
ASV10362	ASV10375	0.99816	1.51654e-40	Medium-risk PN group
ASV6829	ASV10375	0.99816	1.51654e-40	Medium-risk PN group
ASV5929	ASV10375	0.99816	1.51654e-40	Medium-risk PN group
ASV10361	ASV10375	0.99816	1.51654e-40	Medium-risk PN group
ASV2429	ASV2430	1	3.20255e-247	Medium-risk PN group
ASV2432	ASV2430	1	3.20255e-247	Medium-risk PN group
ASV2432	ASV2429	1	3.20255e-247	Medium-risk PN group
ASV1596	ASV3258	1	3.20255e-247	Medium-risk PN group
ASV3773	ASV3258	1	3.20255e-247	Medium-risk PN group
ASV1596	ASV3773	1	3.20255e-247	Medium-risk PN group
ASV8906	ASV8907	1	3.20255e-247	Medium-risk PN group
ASV10854	ASV91	1	4.88671e-252	Medium-risk PN group
ASV11162	ASV11163	1	4.88671e-252	Medium-risk PN group
ASV23405	ASV23406	1	3.20255e-247	Medium-risk PN group
ASV9567	ASV22914	1	4.88671e-252	Medium-risk PN group
ASV11432	ASV11430	1	3.20255e-247	Medium-risk PN group
ASV11431	ASV1728	1	3.20255e-247	Medium-risk PN group
ASV2521	ASV2522	1	4.88671e-252	Medium-risk PN group
ASV10362	ASV10361	1	3.20255e-247	Medium-risk PN group
ASV6829	ASV10361	1	3.20255e-247	Medium-risk PN group
ASV5929	ASV10361	1	3.20255e-247	Medium-risk PN group
ASV6829	ASV10362	1	3.20255e-247	Medium-risk PN group
ASV5929	ASV10362	1	3.20255e-247	Medium-risk PN group
ASV5929	ASV6829	1	3.20255e-247	Medium-risk PN group
ASV153	ASV2	-0.67444	0.000576559	High-risk PN group
ASV377	ASV1063	-0.67275	0.000602231	High-risk PN group
ASV64	ASV1063	-0.61831	0.00216142	High-risk PN group
ASV15	ASV343	-0.60664	0.00275962	High-risk PN group
ASV3	ASV10005	0.6013	0.00307632	High-risk PN group
ASV461	ASV168	0.60144	0.00306767	High-risk PN group
ASV3	ASV908	0.60164	0.00305571	High-risk PN group
ASV920	ASV176	0.60306	0.00296889	High-risk PN group
ASV3	ASV46	0.60323	0.00295863	High-risk PN group
ASV69	ASV895	0.60346	0.00294501	High-risk PN group
ASV69	ASV3256	0.60346	0.00294501	High-risk PN group
ASV69	ASV916	0.60346	0.00294501	High-risk PN group
ASV69	ASV6346	0.60346	0.00294501	High-risk PN group
ASV370	ASV1063	0.6038	0.00292443	High-risk PN group
ASV4736	ASV908	0.60446	0.00288527	High-risk PN group
ASV345	ASV1518	0.60447	0.00288504	High-risk PN group
ASV411	ASV920	0.60481	0.00286482	High-risk PN group
ASV2435	ASV1717	0.60505	0.00285101	High-risk PN group
ASV4032	ASV1749	0.60505	0.00285101	High-risk PN group
ASV528	ASV1749	0.60505	0.00285101	High-risk PN group
ASV2463	ASV1749	0.60505	0.00285101	High-risk PN group
ASV1789	ASV1749	0.60505	0.00285101	High-risk PN group
ASV4032	ASV1817	0.60505	0.00285101	High-risk PN group
ASV528	ASV1817	0.60505	0.00285101	High-risk PN group
ASV2463	ASV1817	0.60505	0.00285101	High-risk PN group
ASV1789	ASV1817	0.60505	0.00285101	High-risk PN group
ASV4032	ASV4387	0.60505	0.00285101	High-risk PN group
ASV528	ASV4387	0.60505	0.00285101	High-risk PN group
ASV2463	ASV4387	0.60505	0.00285101	High-risk PN group
ASV1789	ASV4387	0.60505	0.00285101	High-risk PN group
ASV374	ASV11170	0.60505	0.00285101	High-risk PN group
ASV3808	ASV342	0.60505	0.00285101	High-risk PN group
ASV960	ASV342	0.60505	0.00285101	High-risk PN group
ASV4362	ASV342	0.60505	0.00285101	High-risk PN group
ASV17713	ASV342	0.60505	0.00285101	High-risk PN group
ASV376	ASV465	0.60533	0.00283496	High-risk PN group
ASV9481	ASV1780	0.6055	0.00282462	High-risk PN group
ASV17737	ASV1780	0.6055	0.00282462	High-risk PN group
ASV1500	ASV1780	0.6055	0.00282462	High-risk PN group
ASV102	ASV1780	0.6055	0.00282462	High-risk PN group
ASV2520	ASV7808	0.6055	0.00282462	High-risk PN group
ASV2520	ASV1049	0.6055	0.00282462	High-risk PN group
ASV2520	ASV19891	0.6055	0.00282462	High-risk PN group
ASV2520	ASV19878	0.6055	0.00282462	High-risk PN group
ASV1488	ASV1749	0.60553	0.00282317	High-risk PN group
ASV1488	ASV1817	0.60553	0.00282317	High-risk PN group
ASV1488	ASV4387	0.60553	0.00282317	High-risk PN group
ASV908	ASV2632	0.60558	0.00282028	High-risk PN group
ASV908	ASV7827	0.60558	0.00282028	High-risk PN group
ASV908	ASV1074	0.60558	0.00282028	High-risk PN group
ASV908	ASV3961	0.60558	0.00282028	High-risk PN group
ASV3966	ASV1056	0.60558	0.00282028	High-risk PN group
ASV3966	ASV19012	0.60558	0.00282028	High-risk PN group
ASV3966	ASV28314	0.60558	0.00282028	High-risk PN group
ASV9744	ASV50	0.60558	0.00282028	High-risk PN group
ASV382	ASV357	0.60583	0.00280599	High-risk PN group
ASV28273	ASV8407	0.60697	0.00274083	High-risk PN group
ASV342	ASV2463	0.60697	0.00274083	High-risk PN group
ASV900	ASV917	0.6074	0.00271664	High-risk PN group
ASV418	ASV918	0.60752	0.00270996	High-risk PN group
ASV1065	ASV1057	0.60769	0.00270047	High-risk PN group
ASV357	ASV59	0.60797	0.00268501	High-risk PN group
ASV51	ASV402	0.60866	0.00264704	High-risk PN group
ASV51	ASV3799	0.60866	0.00264704	High-risk PN group
ASV51	ASV17714	0.60866	0.00264704	High-risk PN group
ASV7808	ASV438	0.60866	0.00264704	High-risk PN group
ASV1049	ASV438	0.60866	0.00264704	High-risk PN group
ASV19891	ASV438	0.60866	0.00264704	High-risk PN group
ASV19878	ASV438	0.60866	0.00264704	High-risk PN group
ASV28	ASV10	0.60875	0.00264201	High-risk PN group
ASV920	ASV1057	0.6089	0.00263431	High-risk PN group
ASV28273	ASV1488	0.60904	0.00262638	High-risk PN group
ASV13	ASV1063	0.60992	0.00257902	High-risk PN group
ASV416	ASV85	0.61077	0.00253373	High-risk PN group
ASV949	ASV370	0.61146	0.00249734	High-risk PN group
ASV51	ASV9481	0.61174	0.00248285	High-risk PN group
ASV51	ASV17737	0.61174	0.00248285	High-risk PN group
ASV51	ASV1500	0.61174	0.00248285	High-risk PN group
ASV51	ASV102	0.61174	0.00248285	High-risk PN group
ASV3260	ASV50	0.61174	0.00248285	High-risk PN group
ASV56	ASV50	0.61174	0.00248285	High-risk PN group
ASV1739	ASV7808	0.61174	0.00248285	High-risk PN group
ASV1739	ASV1049	0.61174	0.00248285	High-risk PN group
ASV1739	ASV19891	0.61174	0.00248285	High-risk PN group
ASV1739	ASV19878	0.61174	0.00248285	High-risk PN group
ASV368	ASV357	0.61197	0.00247118	High-risk PN group
ASV7745	ASV39	0.6123	0.00245416	High-risk PN group
ASV949	ASV32	0.61257	0.00244055	High-risk PN group
ASV920	ASV3	0.61312	0.00241215	High-risk PN group
ASV106	ASV46	0.6136	0.00238815	High-risk PN group
ASV125	ASV345	0.61429	0.00235398	High-risk PN group
ASV2469	ASV5220	0.6148	0.00232871	High-risk PN group
ASV4344	ASV2987	0.61483	0.00232732	High-risk PN group
ASV3966	ASV2632	0.61483	0.00232732	High-risk PN group
ASV3966	ASV7827	0.61483	0.00232732	High-risk PN group
ASV3966	ASV1074	0.61483	0.00232732	High-risk PN group
ASV3966	ASV3961	0.61483	0.00232732	High-risk PN group
ASV908	ASV1056	0.61483	0.00232732	High-risk PN group
ASV908	ASV19012	0.61483	0.00232732	High-risk PN group
ASV908	ASV28314	0.61483	0.00232732	High-risk PN group
ASV1739	ASV1210	0.61483	0.00232732	High-risk PN group
ASV385	ASV50	0.61483	0.00232732	High-risk PN group
ASV9655	ASV50	0.61483	0.00232732	High-risk PN group
ASV9654	ASV50	0.61483	0.00232732	High-risk PN group
ASV3298	ASV345	0.61574	0.00228281	High-risk PN group
ASV357	ASV361	0.61601	0.00226957	High-risk PN group
ASV11	ASV949	0.61727	0.00220979	High-risk PN group
ASV34	ASV12	0.61754	0.00219733	High-risk PN group
ASV429	ASV13	0.61849	0.00215327	High-risk PN group
ASV345	ASV377	0.61872	0.00214284	High-risk PN group
ASV3	ASV13	0.61909	0.00212569	High-risk PN group
ASV100	ASV28	0.61918	0.00212185	High-risk PN group
ASV46	ASV10005	0.62046	0.00206436	High-risk PN group
ASV32	ASV6940	0.6216	0.00201418	High-risk PN group
ASV1518	ASV106	0.62508	0.0018677	High-risk PN group
ASV429	ASV2632	0.62551	0.00185	High-risk PN group
ASV429	ASV7827	0.62551	0.00185	High-risk PN group
ASV429	ASV1074	0.62551	0.00185	High-risk PN group
ASV429	ASV3961	0.62551	0.00185	High-risk PN group
ASV6280	ASV2980	0.62551	0.00185	High-risk PN group
ASV59	ASV465	0.62677	0.00179981	High-risk PN group
ASV376	ASV153	0.62698	0.00179135	High-risk PN group
ASV6	ASV408	0.62745	0.00177291	High-risk PN group
ASV10	ASV1780	0.62768	0.001764	High-risk PN group
ASV11	ASV418	0.62783	0.00175814	High-risk PN group
ASV77	ASV176	0.62945	0.00169634	High-risk PN group
ASV1065	ASV3	0.63009	0.00167251	High-risk PN group
ASV348	ASV39	0.63036	0.00166259	High-risk PN group
ASV3	ASV348	0.63044	0.00165977	High-risk PN group
ASV349	ASV106	0.63188	0.0016071	High-risk PN group
ASV429	ASV1056	0.63224	0.00159434	High-risk PN group
ASV429	ASV19012	0.63224	0.00159434	High-risk PN group
ASV429	ASV28314	0.63224	0.00159434	High-risk PN group
ASV7808	ASV3298	0.63224	0.00159434	High-risk PN group
ASV1049	ASV3298	0.63224	0.00159434	High-risk PN group
ASV19891	ASV3298	0.63224	0.00159434	High-risk PN group
ASV19878	ASV3298	0.63224	0.00159434	High-risk PN group
ASV376	ASV48	0.63232	0.00159128	High-risk PN group
ASV1488	ASV4032	0.63283	0.00157334	High-risk PN group
ASV44	ASV1056	0.6329	0.00157103	High-risk PN group
ASV44	ASV19012	0.6329	0.00157103	High-risk PN group
ASV44	ASV28314	0.6329	0.00157103	High-risk PN group
ASV51	ASV939	0.63303	0.00156652	High-risk PN group
ASV51	ASV1780	0.63386	0.00153758	High-risk PN group
ASV13	ASV10005	0.63449	0.00151572	High-risk PN group
ASV382	ASV59	0.63467	0.00150973	High-risk PN group
ASV420	ASV917	0.63508	0.00149562	High-risk PN group
ASV420	ASV4736	0.63516	0.001493	High-risk PN group
ASV44	ASV2632	0.63578	0.00147223	High-risk PN group
ASV44	ASV7827	0.63578	0.00147223	High-risk PN group
ASV44	ASV1074	0.63578	0.00147223	High-risk PN group
ASV44	ASV3961	0.63578	0.00147223	High-risk PN group
ASV48	ASV1210	0.63578	0.00147223	High-risk PN group
ASV355	ASV895	0.63578	0.00147223	High-risk PN group
ASV355	ASV3256	0.63578	0.00147223	High-risk PN group
ASV355	ASV916	0.63578	0.00147223	High-risk PN group
ASV355	ASV6346	0.63578	0.00147223	High-risk PN group
ASV10	ASV340	0.63616	0.00145967	High-risk PN group
ASV404	ASV528	0.63622	0.00145749	High-risk PN group
ASV85	ASV37	0.637	0.00143218	High-risk PN group
ASV908	ASV10005	0.6376	0.00141277	High-risk PN group
ASV920	ASV13	0.63954	0.00135148	High-risk PN group
ASV73	ASV920	0.63963	0.00134864	High-risk PN group
ASV3820	ASV20	0.64102	0.00130611	High-risk PN group
ASV3820	ASV16014	0.64102	0.00130611	High-risk PN group
ASV1056	ASV32	0.64102	0.00130611	High-risk PN group
ASV19012	ASV32	0.64102	0.00130611	High-risk PN group
ASV28314	ASV32	0.64102	0.00130611	High-risk PN group
ASV949	ASV2632	0.64102	0.00130611	High-risk PN group
ASV949	ASV7827	0.64102	0.00130611	High-risk PN group
ASV949	ASV1074	0.64102	0.00130611	High-risk PN group
ASV949	ASV3961	0.64102	0.00130611	High-risk PN group
ASV44	ASV13	0.64166	0.00128687	High-risk PN group
ASV1557	ASV1275	0.64184	0.0012817	High-risk PN group
ASV10005	ASV14	0.64331	0.00123876	High-risk PN group
ASV3	ASV1057	0.64341	0.00123584	High-risk PN group
ASV2520	ASV125	0.64348	0.00123385	High-risk PN group
ASV345	ASV64	0.64375	0.00122617	High-risk PN group
ASV5220	ASV66	0.6448	0.00119649	High-risk PN group
ASV23	ASV15	0.64486	0.00119488	High-risk PN group
ASV3820	ASV10873	0.64718	0.00113138	High-risk PN group
ASV2632	ASV32	0.64718	0.00113138	High-risk PN group
ASV7827	ASV32	0.64718	0.00113138	High-risk PN group
ASV1074	ASV32	0.64718	0.00113138	High-risk PN group
ASV3961	ASV32	0.64718	0.00113138	High-risk PN group
ASV949	ASV1056	0.64718	0.00113138	High-risk PN group
ASV949	ASV19012	0.64718	0.00113138	High-risk PN group
ASV949	ASV28314	0.64718	0.00113138	High-risk PN group
ASV2463	ASV528	0.64818	0.00110519	High-risk PN group
ASV1063	ASV14	0.64829	0.00110225	High-risk PN group
ASV349	ASV1780	0.64855	0.00109548	High-risk PN group
ASV176	ASV4032	0.6488	0.00108907	High-risk PN group
ASV69	ASV345	0.64945	0.00107232	High-risk PN group
ASV357	ASV125	0.6499	0.00106097	High-risk PN group
ASV939	ASV1017	0.65016	0.00105431	High-risk PN group
ASV267	ASV401	0.65122	0.00102819	High-risk PN group
ASV908	ASV1057	0.65149	0.0010215	High-risk PN group
ASV1	ASV2	0.6521	0.00100671	High-risk PN group
ASV23	ASV340	0.65267	0.000993089	High-risk PN group
ASV46	ASV370	0.65269	0.000992607	High-risk PN group
ASV2701	ASV3298	0.65274	0.000991278	High-risk PN group
ASV34	ASV50	0.65305	0.000983969	High-risk PN group
ASV10	ASV51	0.65319	0.000980596	High-risk PN group
ASV3298	ASV49	0.65426	0.000955668	High-risk PN group
ASV2435	ASV10873	0.65482	0.000942902	High-risk PN group
ASV6925	ASV11170	0.65482	0.000942902	High-risk PN group
ASV6281	ASV1210	0.65482	0.000942902	High-risk PN group
ASV6283	ASV1210	0.65482	0.000942902	High-risk PN group
ASV6282	ASV1210	0.65482	0.000942902	High-risk PN group
ASV7	ASV1210	0.65482	0.000942902	High-risk PN group
ASV3808	ASV9481	0.65482	0.000942902	High-risk PN group
ASV960	ASV9481	0.65482	0.000942902	High-risk PN group
ASV17713	ASV9481	0.65482	0.000942902	High-risk PN group
ASV4362	ASV9481	0.65482	0.000942902	High-risk PN group
ASV3808	ASV17737	0.65482	0.000942902	High-risk PN group
ASV960	ASV17737	0.65482	0.000942902	High-risk PN group
ASV17713	ASV17737	0.65482	0.000942902	High-risk PN group
ASV4362	ASV17737	0.65482	0.000942902	High-risk PN group
ASV3808	ASV1500	0.65482	0.000942902	High-risk PN group
ASV960	ASV1500	0.65482	0.000942902	High-risk PN group
ASV17713	ASV1500	0.65482	0.000942902	High-risk PN group
ASV4362	ASV1500	0.65482	0.000942902	High-risk PN group
ASV3808	ASV102	0.65482	0.000942902	High-risk PN group
ASV960	ASV102	0.65482	0.000942902	High-risk PN group
ASV17713	ASV102	0.65482	0.000942902	High-risk PN group
ASV4362	ASV102	0.65482	0.000942902	High-risk PN group
ASV9744	ASV9653	0.65482	0.000942902	High-risk PN group
ASV9744	ASV8340	0.65482	0.000942902	High-risk PN group
ASV348	ASV7745	0.65524	0.000933399	High-risk PN group
ASV938	ASV4344	0.65647	0.000905822	High-risk PN group
ASV340	ASV37	0.65694	0.000895658	High-risk PN group
ASV10005	ASV1063	0.65722	0.00088945	High-risk PN group
ASV939	ASV404	0.65854	0.000861161	High-risk PN group
ASV6940	ASV2	0.66009	0.00082907	High-risk PN group
ASV10005	ASV10873	0.66082	0.000814093	High-risk PN group
ASV8400	ASV1712	0.66082	0.000814093	High-risk PN group
ASV348	ASV2632	0.66082	0.000814093	High-risk PN group
ASV348	ASV7827	0.66082	0.000814093	High-risk PN group
ASV348	ASV1074	0.66082	0.000814093	High-risk PN group
ASV348	ASV3961	0.66082	0.000814093	High-risk PN group
ASV2701	ASV9481	0.66082	0.000814093	High-risk PN group
ASV2701	ASV17737	0.66082	0.000814093	High-risk PN group
ASV2701	ASV1500	0.66082	0.000814093	High-risk PN group
ASV2701	ASV102	0.66082	0.000814093	High-risk PN group
ASV1057	ASV14	0.66129	0.000804836	High-risk PN group
ASV355	ASV345	0.66138	0.000802969	High-risk PN group
ASV106	ASV949	0.66159	0.000798785	High-risk PN group
ASV176	ASV1057	0.66164	0.00079775	High-risk PN group
ASV429	ASV32	0.66273	0.00077643	High-risk PN group
ASV1056	ASV10005	0.66419	0.000748766	High-risk PN group
ASV28314	ASV10005	0.66419	0.000748766	High-risk PN group
ASV19012	ASV10005	0.66419	0.000748766	High-risk PN group
ASV418	ASV2632	0.66419	0.000748766	High-risk PN group
ASV418	ASV7827	0.66419	0.000748766	High-risk PN group
ASV418	ASV1074	0.66419	0.000748766	High-risk PN group
ASV418	ASV3961	0.66419	0.000748766	High-risk PN group
ASV6280	ASV3052	0.66419	0.000748766	High-risk PN group
ASV1509	ASV3260	0.66419	0.000748766	High-risk PN group
ASV1509	ASV56	0.66419	0.000748766	High-risk PN group
ASV40	ASV6	0.66462	0.000740774	High-risk PN group
ASV2987	ASV3779	0.66755	0.000687973	High-risk PN group
ASV2632	ASV10005	0.66755	0.000687973	High-risk PN group
ASV7827	ASV10005	0.66755	0.000687973	High-risk PN group
ASV1074	ASV10005	0.66755	0.000687973	High-risk PN group
ASV3961	ASV10005	0.66755	0.000687973	High-risk PN group
ASV418	ASV1056	0.66755	0.000687973	High-risk PN group
ASV418	ASV19012	0.66755	0.000687973	High-risk PN group
ASV418	ASV28314	0.66755	0.000687973	High-risk PN group
ASV3260	ASV348	0.66755	0.000687973	High-risk PN group
ASV56	ASV348	0.66755	0.000687973	High-risk PN group
ASV390	ASV9	0.66768	0.000685763	High-risk PN group
ASV4736	ASV351	0.66815	0.000677516	High-risk PN group
ASV72	ASV46	0.66858	0.000670289	High-risk PN group
ASV40	ASV2	0.67016	0.000643686	High-risk PN group
ASV10005	ASV20	0.67091	0.000631454	High-risk PN group
ASV10005	ASV16014	0.67091	0.000631454	High-risk PN group
ASV909	ASV1712	0.67091	0.000631454	High-risk PN group
ASV348	ASV1056	0.67091	0.000631454	High-risk PN group
ASV348	ASV19012	0.67091	0.000631454	High-risk PN group
ASV348	ASV28314	0.67091	0.000631454	High-risk PN group
ASV2701	ASV402	0.67091	0.000631454	High-risk PN group
ASV2701	ASV3799	0.67091	0.000631454	High-risk PN group
ASV2701	ASV17714	0.67091	0.000631454	High-risk PN group
ASV72	ASV44	0.67132	0.000624933	High-risk PN group
ASV9	ASV917	0.6753	0.000563699	High-risk PN group
ASV908	ASV351	0.67602	0.00055322	High-risk PN group
ASV14	ASV10873	0.67646	0.000546881	High-risk PN group
ASV917	ASV2641	0.67646	0.000546881	High-risk PN group
ASV917	ASV1584	0.67646	0.000546881	High-risk PN group
ASV168	ASV7808	0.67646	0.000546881	High-risk PN group
ASV168	ASV1049	0.67646	0.000546881	High-risk PN group
ASV168	ASV19891	0.67646	0.000546881	High-risk PN group
ASV168	ASV19878	0.67646	0.000546881	High-risk PN group
ASV920	ASV908	0.67825	0.000521762	High-risk PN group
ASV14	ASV20	0.67954	0.000504252	High-risk PN group
ASV14	ASV16014	0.67954	0.000504252	High-risk PN group
ASV51	ASV6280	0.67954	0.000504252	High-risk PN group
ASV359	ASV7808	0.67954	0.000504252	High-risk PN group
ASV359	ASV1049	0.67954	0.000504252	High-risk PN group
ASV359	ASV19891	0.67954	0.000504252	High-risk PN group
ASV359	ASV19878	0.67954	0.000504252	High-risk PN group
ASV1717	ASV6317	0.67987	0.000499872	High-risk PN group
ASV987	ASV420	0.67987	0.000499872	High-risk PN group
ASV1232	ASV37	0.68015	0.000496209	High-risk PN group
ASV2442	ASV429	0.68142	0.000479707	High-risk PN group
ASV106	ASV2442	0.68142	0.000479707	High-risk PN group
ASV2	ASV6	0.68171	0.000476044	High-risk PN group
ASV41	ASV411	0.68528	0.000432471	High-risk PN group
ASV49	ASV1518	0.68606	0.000423462	High-risk PN group
ASV3052	ASV2980	0.68641	0.000419419	High-risk PN group
ASV351	ASV6317	0.68752	0.000406873	High-risk PN group
ASV3	ASV44	0.68777	0.000404138	High-risk PN group
ASV1065	ASV10005	0.68908	0.000389937	High-risk PN group
ASV8407	ASV4344	0.68919	0.000388749	High-risk PN group
ASV418	ASV32	0.69244	0.000355291	High-risk PN group
ASV3966	ASV1057	0.69362	0.000343851	High-risk PN group
ASV44	ASV1063	0.69418	0.000338509	High-risk PN group
ASV2442	ASV11	0.69694	0.000313121	High-risk PN group
ASV949	ASV418	0.69701	0.000312508	High-risk PN group
ASV1509	ASV50	0.69701	0.000312508	High-risk PN group
ASV1017	ASV2701	0.69701	0.000312508	High-risk PN group
ASV382	ASV368	0.69758	0.000307503	High-risk PN group
ASV11	ASV429	0.69792	0.000304592	High-risk PN group
ASV7745	ASV6925	0.6995	0.000291165	High-risk PN group
ASV2980	ASV3011	0.6995	0.000291165	High-risk PN group
ASV9481	ASV429	0.6995	0.000291165	High-risk PN group
ASV17737	ASV429	0.6995	0.000291165	High-risk PN group
ASV1500	ASV429	0.6995	0.000291165	High-risk PN group
ASV102	ASV429	0.6995	0.000291165	High-risk PN group
ASV3298	ASV402	0.6995	0.000291165	High-risk PN group
ASV3298	ASV3799	0.6995	0.000291165	High-risk PN group
ASV3298	ASV17714	0.6995	0.000291165	High-risk PN group
ASV939	ASV9481	0.6995	0.000291165	High-risk PN group
ASV939	ASV17737	0.6995	0.000291165	High-risk PN group
ASV939	ASV1500	0.6995	0.000291165	High-risk PN group
ASV939	ASV102	0.6995	0.000291165	High-risk PN group
ASV3966	ASV3	0.70364	0.00025841	High-risk PN group
ASV404	ASV2701	0.70564	0.000243703	High-risk PN group
ASV402	ASV429	0.70622	0.000239588	High-risk PN group
ASV3799	ASV429	0.70622	0.000239588	High-risk PN group
ASV17714	ASV429	0.70622	0.000239588	High-risk PN group
ASV939	ASV402	0.70622	0.000239588	High-risk PN group
ASV939	ASV3799	0.70622	0.000239588	High-risk PN group
ASV939	ASV17714	0.70622	0.000239588	High-risk PN group
ASV3298	ASV9481	0.70622	0.000239588	High-risk PN group
ASV3298	ASV17737	0.70622	0.000239588	High-risk PN group
ASV3298	ASV1500	0.70622	0.000239588	High-risk PN group
ASV3298	ASV102	0.70622	0.000239588	High-risk PN group
ASV895	ASV346	0.70622	0.000239588	High-risk PN group
ASV3256	ASV346	0.70622	0.000239588	High-risk PN group
ASV916	ASV346	0.70622	0.000239588	High-risk PN group
ASV6346	ASV346	0.70622	0.000239588	High-risk PN group
ASV1017	ASV1232	0.70718	0.000232967	High-risk PN group
ASV105	ASV1739	0.70729	0.000232176	High-risk PN group
ASV46	ASV13	0.70826	0.000225607	High-risk PN group
ASV141	ASV465	0.70921	0.000219346	High-risk PN group
ASV908	ASV176	0.70942	0.000217997	High-risk PN group
ASV71	ASV411	0.71146	0.000205103	High-risk PN group
ASV32	ASV4032	0.71238	0.00019953	High-risk PN group
ASV1739	ASV48	0.71909	0.000162546	High-risk PN group
ASV1275	ASV408	0.7201	0.000157499	High-risk PN group
ASV72	ASV949	0.7201	0.000157499	High-risk PN group
ASV408	ASV3820	0.72147	0.000150952	High-risk PN group
ASV461	ASV438	0.72191	0.000148861	High-risk PN group
ASV404	ASV267	0.72208	0.000148084	High-risk PN group
ASV1780	ASV2469	0.72372	0.000140645	High-risk PN group
ASV2435	ASV20	0.72375	0.000140511	High-risk PN group
ASV2435	ASV16014	0.72375	0.000140511	High-risk PN group
ASV1749	ASV2641	0.72375	0.000140511	High-risk PN group
ASV1817	ASV2641	0.72375	0.000140511	High-risk PN group
ASV4387	ASV2641	0.72375	0.000140511	High-risk PN group
ASV1749	ASV1584	0.72375	0.000140511	High-risk PN group
ASV1817	ASV1584	0.72375	0.000140511	High-risk PN group
ASV4387	ASV1584	0.72375	0.000140511	High-risk PN group
ASV227	ASV1749	0.72375	0.000140511	High-risk PN group
ASV227	ASV1817	0.72375	0.000140511	High-risk PN group
ASV227	ASV4387	0.72375	0.000140511	High-risk PN group
ASV1210	ASV11170	0.72375	0.000140511	High-risk PN group
ASV6281	ASV6280	0.72375	0.000140511	High-risk PN group
ASV6283	ASV6280	0.72375	0.000140511	High-risk PN group
ASV6282	ASV6280	0.72375	0.000140511	High-risk PN group
ASV7	ASV6280	0.72375	0.000140511	High-risk PN group
ASV3808	ASV402	0.72375	0.000140511	High-risk PN group
ASV960	ASV402	0.72375	0.000140511	High-risk PN group
ASV4362	ASV402	0.72375	0.000140511	High-risk PN group
ASV17713	ASV402	0.72375	0.000140511	High-risk PN group
ASV3808	ASV3799	0.72375	0.000140511	High-risk PN group
ASV960	ASV3799	0.72375	0.000140511	High-risk PN group
ASV4362	ASV3799	0.72375	0.000140511	High-risk PN group
ASV17713	ASV3799	0.72375	0.000140511	High-risk PN group
ASV3808	ASV17714	0.72375	0.000140511	High-risk PN group
ASV960	ASV17714	0.72375	0.000140511	High-risk PN group
ASV4362	ASV17714	0.72375	0.000140511	High-risk PN group
ASV17713	ASV17714	0.72375	0.000140511	High-risk PN group
ASV17	ASV6281	0.72375	0.000140511	High-risk PN group
ASV17	ASV6283	0.72375	0.000140511	High-risk PN group
ASV17	ASV6282	0.72375	0.000140511	High-risk PN group
ASV17	ASV7	0.72375	0.000140511	High-risk PN group
ASV385	ASV9653	0.72375	0.000140511	High-risk PN group
ASV9655	ASV9653	0.72375	0.000140511	High-risk PN group
ASV9654	ASV9653	0.72375	0.000140511	High-risk PN group
ASV385	ASV8340	0.72375	0.000140511	High-risk PN group
ASV9655	ASV8340	0.72375	0.000140511	High-risk PN group
ASV9654	ASV8340	0.72375	0.000140511	High-risk PN group
ASV343	ASV374	0.72783	0.000123362	High-risk PN group
ASV949	ASV46	0.72984	0.000115618	High-risk PN group
ASV168	ASV1739	0.72984	0.000115618	High-risk PN group
ASV46	ASV1063	0.73046	0.00011334	High-risk PN group
ASV368	ASV59	0.73153	0.00010943	High-risk PN group
ASV2520	ASV361	0.73356	0.000102407	High-risk PN group
ASV65	ASV355	0.73368	0.000102007	High-risk PN group
ASV949	ASV44	0.73476	9.84113e-05	High-risk PN group
ASV10873	ASV3779	0.73817	8.78327e-05	High-risk PN group
ASV2632	ASV6940	0.73817	8.78327e-05	High-risk PN group
ASV7827	ASV6940	0.73817	8.78327e-05	High-risk PN group
ASV1074	ASV6940	0.73817	8.78327e-05	High-risk PN group
ASV3961	ASV6940	0.73817	8.78327e-05	High-risk PN group
ASV9	ASV2641	0.73817	8.78327e-05	High-risk PN group
ASV9	ASV1584	0.73817	8.78327e-05	High-risk PN group
ASV402	ASV106	0.73817	8.78327e-05	High-risk PN group
ASV3799	ASV106	0.73817	8.78327e-05	High-risk PN group
ASV17714	ASV106	0.73817	8.78327e-05	High-risk PN group
ASV435	ASV895	0.73817	8.78327e-05	High-risk PN group
ASV435	ASV3256	0.73817	8.78327e-05	High-risk PN group
ASV435	ASV916	0.73817	8.78327e-05	High-risk PN group
ASV435	ASV6346	0.73817	8.78327e-05	High-risk PN group
ASV105	ASV48	0.74098	7.98913e-05	High-risk PN group
ASV20	ASV3779	0.74154	7.8382e-05	High-risk PN group
ASV16014	ASV3779	0.74154	7.8382e-05	High-risk PN group
ASV1056	ASV6940	0.74154	7.8382e-05	High-risk PN group
ASV19012	ASV6940	0.74154	7.8382e-05	High-risk PN group
ASV28314	ASV6940	0.74154	7.8382e-05	High-risk PN group
ASV9481	ASV106	0.74154	7.8382e-05	High-risk PN group
ASV17737	ASV106	0.74154	7.8382e-05	High-risk PN group
ASV1500	ASV106	0.74154	7.8382e-05	High-risk PN group
ASV102	ASV106	0.74154	7.8382e-05	High-risk PN group
ASV429	ASV418	0.74875	6.10336e-05	High-risk PN group
ASV939	ASV2701	0.74875	6.10336e-05	High-risk PN group
ASV2632	ASV4032	0.7488	6.09429e-05	High-risk PN group
ASV7827	ASV4032	0.7488	6.09429e-05	High-risk PN group
ASV1074	ASV4032	0.7488	6.09429e-05	High-risk PN group
ASV3961	ASV4032	0.7488	6.09429e-05	High-risk PN group
ASV895	ASV1789	0.7488	6.09429e-05	High-risk PN group
ASV3256	ASV1789	0.7488	6.09429e-05	High-risk PN group
ASV916	ASV1789	0.7488	6.09429e-05	High-risk PN group
ASV6346	ASV1789	0.7488	6.09429e-05	High-risk PN group
ASV2642	ASV28273	0.7488	6.09429e-05	High-risk PN group
ASV18550	ASV28273	0.7488	6.09429e-05	High-risk PN group
ASV895	ASV374	0.7488	6.09429e-05	High-risk PN group
ASV3256	ASV374	0.7488	6.09429e-05	High-risk PN group
ASV916	ASV374	0.7488	6.09429e-05	High-risk PN group
ASV6346	ASV374	0.7488	6.09429e-05	High-risk PN group
ASV355	ASV69	0.75167	5.50281e-05	High-risk PN group
ASV1056	ASV4032	0.75259	5.32594e-05	High-risk PN group
ASV19012	ASV4032	0.75259	5.32594e-05	High-risk PN group
ASV28314	ASV4032	0.75259	5.32594e-05	High-risk PN group
ASV438	ASV401	0.75516	4.8532e-05	High-risk PN group
ASV382	ASV65	0.75542	4.80889e-05	High-risk PN group
ASV349	ASV51	0.75707	4.52775e-05	High-risk PN group
ASV1518	ASV401	0.76402	3.49546e-05	High-risk PN group
ASV106	ASV429	0.76746	3.06602e-05	High-risk PN group
ASV50	ASV3966	0.76754	3.05626e-05	High-risk PN group
ASV900	ASV939	0.76758	3.05121e-05	High-risk PN group
ASV65	ASV345	0.76873	2.91856e-05	High-risk PN group
ASV370	ASV10005	0.76899	2.88936e-05	High-risk PN group
ASV3	ASV176	0.7762	2.17433e-05	High-risk PN group
ASV368	ASV65	0.77717	2.0906e-05	High-risk PN group
ASV80	ASV85	0.78421	1.56561e-05	High-risk PN group
ASV1557	ASV8400	0.7886	1.29989e-05	High-risk PN group
ASV28273	ASV1056	0.7886	1.29989e-05	High-risk PN group
ASV28273	ASV19012	0.7886	1.29989e-05	High-risk PN group
ASV28273	ASV28314	0.7886	1.29989e-05	High-risk PN group
ASV17	ASV420	0.7886	1.29989e-05	High-risk PN group
ASV376	ASV355	0.79173	1.13591e-05	High-risk PN group
ASV1557	ASV909	0.79619	9.33296e-06	High-risk PN group
ASV227	ASV4032	0.79619	9.33296e-06	High-risk PN group
ASV28273	ASV2632	0.79619	9.33296e-06	High-risk PN group
ASV28273	ASV7827	0.79619	9.33296e-06	High-risk PN group
ASV28273	ASV1074	0.79619	9.33296e-06	High-risk PN group
ASV28273	ASV3961	0.79619	9.33296e-06	High-risk PN group
ASV10	ASV153	0.8009	7.54273e-06	High-risk PN group
ASV429	ASV44	0.81141	4.59508e-06	High-risk PN group
ASV1017	ASV528	0.81285	4.28305e-06	High-risk PN group
ASV429	ASV46	0.81585	3.69398e-06	High-risk PN group
ASV227	ASV1488	0.81674	3.53295e-06	High-risk PN group
ASV3966	ASV348	0.82156	2.76445e-06	High-risk PN group
ASV72	ASV429	0.82234	2.65462e-06	High-risk PN group
ASV1717	ASV10873	0.83221	1.56637e-06	High-risk PN group
ASV6317	ASV20	0.83221	1.56637e-06	High-risk PN group
ASV6317	ASV16014	0.83221	1.56637e-06	High-risk PN group
ASV909	ASV1275	0.83221	1.56637e-06	High-risk PN group
ASV402	ASV72	0.83221	1.56637e-06	High-risk PN group
ASV3799	ASV72	0.83221	1.56637e-06	High-risk PN group
ASV17714	ASV72	0.83221	1.56637e-06	High-risk PN group
ASV987	ASV3260	0.83221	1.56637e-06	High-risk PN group
ASV987	ASV56	0.83221	1.56637e-06	High-risk PN group
ASV6317	ASV10873	0.836	1.2673e-06	High-risk PN group
ASV1717	ASV20	0.836	1.2673e-06	High-risk PN group
ASV1717	ASV16014	0.836	1.2673e-06	High-risk PN group
ASV2642	ASV8407	0.836	1.2673e-06	High-risk PN group
ASV18550	ASV8407	0.836	1.2673e-06	High-risk PN group
ASV8400	ASV1275	0.836	1.2673e-06	High-risk PN group
ASV9481	ASV72	0.836	1.2673e-06	High-risk PN group
ASV17737	ASV72	0.836	1.2673e-06	High-risk PN group
ASV1500	ASV72	0.836	1.2673e-06	High-risk PN group
ASV102	ASV72	0.836	1.2673e-06	High-risk PN group
ASV420	ASV3260	0.836	1.2673e-06	High-risk PN group
ASV420	ASV56	0.836	1.2673e-06	High-risk PN group
ASV44	ASV46	0.84939	5.73437e-07	High-risk PN group
ASV346	ASV374	0.87857	7.55035e-08	High-risk PN group
ASV346	ASV343	0.88098	6.24564e-08	High-risk PN group
ASV2701	ASV528	0.8842	4.8147e-08	High-risk PN group
ASV935	ASV893	0.89236	2.40118e-08	High-risk PN group
ASV893	ASV938	0.89415	2.04487e-08	High-risk PN group
ASV429	ASV949	0.91183	3.5469e-09	High-risk PN group
ASV377	ASV64	0.91919	1.5307e-09	High-risk PN group
ASV361	ASV125	0.92868	4.56657e-10	High-risk PN group
ASV935	ASV938	0.93742	1.28181e-10	High-risk PN group
ASV20	ASV10873	0.99546	6.5185e-22	High-risk PN group
ASV16014	ASV10873	0.99546	6.5185e-22	High-risk PN group
ASV909	ASV8400	0.99546	6.5185e-22	High-risk PN group
ASV1056	ASV2632	0.99546	6.5185e-22	High-risk PN group
ASV19012	ASV2632	0.99546	6.5185e-22	High-risk PN group
ASV28314	ASV2632	0.99546	6.5185e-22	High-risk PN group
ASV1056	ASV7827	0.99546	6.5185e-22	High-risk PN group
ASV19012	ASV7827	0.99546	6.5185e-22	High-risk PN group
ASV28314	ASV7827	0.99546	6.5185e-22	High-risk PN group
ASV1056	ASV1074	0.99546	6.5185e-22	High-risk PN group
ASV19012	ASV1074	0.99546	6.5185e-22	High-risk PN group
ASV28314	ASV1074	0.99546	6.5185e-22	High-risk PN group
ASV1056	ASV3961	0.99546	6.5185e-22	High-risk PN group
ASV19012	ASV3961	0.99546	6.5185e-22	High-risk PN group
ASV28314	ASV3961	0.99546	6.5185e-22	High-risk PN group
ASV102	ASV402	0.99546	6.5185e-22	High-risk PN group
ASV9481	ASV402	0.99546	6.5185e-22	High-risk PN group
ASV17737	ASV402	0.99546	6.5185e-22	High-risk PN group
ASV1500	ASV402	0.99546	6.5185e-22	High-risk PN group
ASV102	ASV3799	0.99546	6.5185e-22	High-risk PN group
ASV9481	ASV3799	0.99546	6.5185e-22	High-risk PN group
ASV17737	ASV3799	0.99546	6.5185e-22	High-risk PN group
ASV1500	ASV3799	0.99546	6.5185e-22	High-risk PN group
ASV102	ASV17714	0.99546	6.5185e-22	High-risk PN group
ASV9481	ASV17714	0.99546	6.5185e-22	High-risk PN group
ASV17737	ASV17714	0.99546	6.5185e-22	High-risk PN group
ASV1500	ASV17714	0.99546	6.5185e-22	High-risk PN group
ASV385	ASV9744	0.99546	6.5185e-22	High-risk PN group
ASV9655	ASV9744	0.99546	6.5185e-22	High-risk PN group
ASV9654	ASV9744	0.99546	6.5185e-22	High-risk PN group
ASV16014	ASV20	1	0	High-risk PN group
ASV1584	ASV2641	1	0	High-risk PN group
ASV1817	ASV1749	1	0	High-risk PN group
ASV4387	ASV1749	1	0	High-risk PN group
ASV4387	ASV1817	1	0	High-risk PN group
ASV7827	ASV2632	1	0	High-risk PN group
ASV1074	ASV2632	1	0	High-risk PN group
ASV3961	ASV2632	1	0	High-risk PN group
ASV1074	ASV7827	1	0	High-risk PN group
ASV3961	ASV7827	1	0	High-risk PN group
ASV3961	ASV1074	1	0	High-risk PN group
ASV19012	ASV1056	1	0	High-risk PN group
ASV28314	ASV1056	1	0	High-risk PN group
ASV28314	ASV19012	1	0	High-risk PN group
ASV3799	ASV402	1	0	High-risk PN group
ASV17714	ASV402	1	0	High-risk PN group
ASV17714	ASV3799	1	0	High-risk PN group
ASV102	ASV9481	1	0	High-risk PN group
ASV17737	ASV9481	1	0	High-risk PN group
ASV1500	ASV9481	1	0	High-risk PN group
ASV102	ASV17737	1	0	High-risk PN group
ASV1500	ASV17737	1	0	High-risk PN group
ASV102	ASV1500	1	0	High-risk PN group
ASV2642	ASV18550	1	0	High-risk PN group
ASV56	ASV3260	1	0	High-risk PN group
ASV1049	ASV7808	1	0	High-risk PN group
ASV19891	ASV7808	1	0	High-risk PN group
ASV19878	ASV7808	1	0	High-risk PN group
ASV19891	ASV1049	1	0	High-risk PN group
ASV19878	ASV1049	1	0	High-risk PN group
ASV19878	ASV19891	1	0	High-risk PN group
ASV960	ASV3808	1	0	High-risk PN group
ASV4362	ASV3808	1	0	High-risk PN group
ASV17713	ASV3808	1	0	High-risk PN group
ASV4362	ASV960	1	0	High-risk PN group
ASV17713	ASV960	1	0	High-risk PN group
ASV17713	ASV4362	1	0	High-risk PN group
ASV3256	ASV895	1	0	High-risk PN group
ASV916	ASV895	1	0	High-risk PN group
ASV6346	ASV895	1	0	High-risk PN group
ASV916	ASV3256	1	0	High-risk PN group
ASV6346	ASV3256	1	0	High-risk PN group
ASV6346	ASV916	1	0	High-risk PN group
ASV6283	ASV6281	1	0	High-risk PN group
ASV6282	ASV6281	1	0	High-risk PN group
ASV7	ASV6281	1	0	High-risk PN group
ASV6282	ASV6283	1	0	High-risk PN group
ASV7	ASV6283	1	0	High-risk PN group
ASV7	ASV6282	1	0	High-risk PN group
ASV8340	ASV9653	1	0	High-risk PN group
ASV9655	ASV385	1	0	High-risk PN group
ASV9654	ASV385	1	0	High-risk PN group
ASV9654	ASV9655	1	0	High-risk PN group
