# Supplementary material for: 16S rRNA sequencing reveals relationships among enrichment of oral microbiota in the lower respiratory tract and pulmonary nodules malignant progression
Source: Microbiol Spectr. 2025 Feb 5;13(3):e01284-24. doi: 10.1128/spectrum.01284-24 (PMC11878090; doi:10.1128/spectrum.01284-24)
Supplement: Table S4 — The Spearman relationship between 13 biomarkers of microorganisms and top 30 in total abundance. [file spectrum.01284-24-s0009.xlsx]

## Sheet: Sheet1
Supplementary Table S4.The Spearman relationship between 13 biomarkers of microorganisms and top 30 in total abundance
Key bacterial genera	genera	Correlation	p-value	Group
Streptococcus	g__Prevotella	0.147569	0.339109	Low-risk PN group
Streptococcus	g__Achromobacter	-0.421143	0.00441543	Low-risk PN group
Streptococcus	g__Veillonella	-0.0427781	0.782767	Low-risk PN group
Streptococcus	g__Rothia	0.58289	3.29904e-05	Low-risk PN group
Streptococcus	g__Neisseria	0.0111432	0.942769	Low-risk PN group
Streptococcus	g__Undibacterium	-0.344332	0.0220926	Low-risk PN group
Streptococcus	g__Haemophilus	0.25573	0.0938404	Low-risk PN group
Streptococcus	g__Actinomyces	0.407683	0.00601669	Low-risk PN group
Streptococcus	g__Porphyromonas	0.214845	0.161362	Low-risk PN group
Streptococcus	g__Pedobacter	-0.415729	0.00500804	Low-risk PN group
Streptococcus	g__Bacillus	-0.274862	0.0709652	Low-risk PN group
Streptococcus	g__Leptotrichia	0.16505	0.28432	Low-risk PN group
Streptococcus	g__Capnocytophaga	0.530457	0.000212371	Low-risk PN group
Streptococcus	g__Peptostreptococcus	0.442148	0.00265577	Low-risk PN group
Streptococcus	g__Granulicatella	0.714835	5.01434e-08	Low-risk PN group
Streptococcus	g__Stenotrophomonas	-0.311203	0.0397604	Low-risk PN group
Streptococcus	g__Alloprevotella	-0.0337645	0.827754	Low-risk PN group
Streptococcus	g__Abiotrophia	0.306621	0.0429296	Low-risk PN group
Streptococcus	g__Pseudomonas	-0.419542	0.00458394	Low-risk PN group
Streptococcus	g__Fusobacterium	0.0830572	0.591954	Low-risk PN group
Streptococcus	g__Escherichia-Shigella	-0.157025	0.30871	Low-risk PN group
Streptococcus	g__TM7x	0.181134	0.239323	Low-risk PN group
Streptococcus	g__Staphylococcus	-0.31173	0.0394087	Low-risk PN group
Streptococcus	g__Solobacterium	0.155476	0.313566	Low-risk PN group
Streptococcus	g__Selenomonas	-0.18092	0.239888	Low-risk PN group
Streptococcus	g__Lautropia	0.249153	0.102901	Low-risk PN group
Streptococcus	g__Eubacterium_nodatum_group	0.323602	0.0321318	Low-risk PN group
Streptococcus	g__Gemella	0.369437	0.0135862	Low-risk PN group
Streptococcus	g__Atopobium	0.30237	0.0460509	Low-risk PN group
Porphyromonas	g__Streptococcus	0.214845	0.161362	Low-risk PN group
Porphyromonas	g__Prevotella	0.0342567	0.825282	Low-risk PN group
Porphyromonas	g__Achromobacter	-0.0652488	0.673901	Low-risk PN group
Porphyromonas	g__Veillonella	0.117224	0.448565	Low-risk PN group
Porphyromonas	g__Rothia	0.356873	0.0174081	Low-risk PN group
Porphyromonas	g__Neisseria	0.423321	0.0041948	Low-risk PN group
Porphyromonas	g__Undibacterium	-0.222725	0.146172	Low-risk PN group
Porphyromonas	g__Haemophilus	0.195365	0.203768	Low-risk PN group
Porphyromonas	g__Actinomyces	0.27805	0.0676243	Low-risk PN group
Porphyromonas	g__Pedobacter	-0.0262518	0.865678	Low-risk PN group
Porphyromonas	g__Bacillus	-0.380083	0.0109306	Low-risk PN group
Porphyromonas	g__Leptotrichia	0.261526	0.0863794	Low-risk PN group
Porphyromonas	g__Capnocytophaga	0.207602	0.176306	Low-risk PN group
Porphyromonas	g__Peptostreptococcus	0.389228	0.00901741	Low-risk PN group
Porphyromonas	g__Granulicatella	0.408916	0.00585148	Low-risk PN group
Porphyromonas	g__Stenotrophomonas	-0.138288	0.370678	Low-risk PN group
Porphyromonas	g__Alloprevotella	0.273099	0.0728688	Low-risk PN group
Porphyromonas	g__Abiotrophia	0.13737	0.373895	Low-risk PN group
Porphyromonas	g__Pseudomonas	0.0255836	0.869067	Low-risk PN group
Porphyromonas	g__Fusobacterium	0.444676	0.00249278	Low-risk PN group
Porphyromonas	g__Escherichia-Shigella	-0.235459	0.123897	Low-risk PN group
Porphyromonas	g__TM7x	0.184606	0.230283	Low-risk PN group
Porphyromonas	g__Staphylococcus	-0.105569	0.49523	Low-risk PN group
Porphyromonas	g__Solobacterium	0.480122	0.000973041	Low-risk PN group
Porphyromonas	g__Selenomonas	0.213391	0.164284	Low-risk PN group
Porphyromonas	g__Lautropia	0.277068	0.06864	Low-risk PN group
Porphyromonas	g__Eubacterium_nodatum_group	0.338101	0.0247873	Low-risk PN group
Porphyromonas	g__Gemella	0.479405	0.000992742	Low-risk PN group
Porphyromonas	g__Atopobium	0.367849	0.0140259	Low-risk PN group
Granulicatella	g__Streptococcus	0.714835	5.01434e-08	Low-risk PN group
Granulicatella	g__Prevotella	0.0380832	0.806122	Low-risk PN group
Granulicatella	g__Achromobacter	-0.208	0.17546	Low-risk PN group
Granulicatella	g__Veillonella	-0.0962692	0.534178	Low-risk PN group
Granulicatella	g__Rothia	0.529208	0.000221188	Low-risk PN group
Granulicatella	g__Neisseria	0.0978579	0.52742	Low-risk PN group
Granulicatella	g__Undibacterium	-0.18615	0.226339	Low-risk PN group
Granulicatella	g__Haemophilus	0.223312	0.145085	Low-risk PN group
Granulicatella	g__Actinomyces	0.381604	0.0105902	Low-risk PN group
Granulicatella	g__Porphyromonas	0.408916	0.00585148	Low-risk PN group
Granulicatella	g__Pedobacter	-0.303091	0.0455091	Low-risk PN group
Granulicatella	g__Bacillus	-0.293409	0.0532353	Low-risk PN group
Granulicatella	g__Leptotrichia	-0.007341	0.962279	Low-risk PN group
Granulicatella	g__Capnocytophaga	0.480862	0.00095308	Low-risk PN group
Granulicatella	g__Peptostreptococcus	0.327463	0.0300196	Low-risk PN group
Granulicatella	g__Stenotrophomonas	-0.288694	0.0573629	Low-risk PN group
Granulicatella	g__Alloprevotella	0.0657802	0.671394	Low-risk PN group
Granulicatella	g__Abiotrophia	0.372228	0.0128417	Low-risk PN group
Granulicatella	g__Pseudomonas	-0.263491	0.0839569	Low-risk PN group
Granulicatella	g__Fusobacterium	0.07003	0.651479	Low-risk PN group
Granulicatella	g__Escherichia-Shigella	-0.0465793	0.763994	Low-risk PN group
Granulicatella	g__TM7x	0.151611	0.325894	Low-risk PN group
Granulicatella	g__Staphylococcus	-0.059802	0.699788	Low-risk PN group
Granulicatella	g__Solobacterium	0.064482	0.677524	Low-risk PN group
Granulicatella	g__Selenomonas	0.00149279	0.992327	Low-risk PN group
Granulicatella	g__Lautropia	0.205647	0.180505	Low-risk PN group
Granulicatella	g__Eubacterium_nodatum_group	0.231285	0.130898	Low-risk PN group
Granulicatella	g__Gemella	0.288957	0.0571257	Low-risk PN group
Granulicatella	g__Atopobium	0.388939	0.0090732	Low-risk PN group
Prevotella	g__Streptococcus	0.147569	0.339109	Low-risk PN group
Prevotella	g__Achromobacter	-0.455052	0.00191226	Low-risk PN group
Prevotella	g__Veillonella	0.721449	3.29324e-08	Low-risk PN group
Prevotella	g__Rothia	0.101449	0.512303	Low-risk PN group
Prevotella	g__Neisseria	0.246985	0.106029	Low-risk PN group
Prevotella	g__Undibacterium	-0.411729	0.00548944	Low-risk PN group
Prevotella	g__Haemophilus	-0.0679879	0.66102	Low-risk PN group
Prevotella	g__Actinomyces	0.239507	0.117382	Low-risk PN group
Prevotella	g__Porphyromonas	0.0342567	0.825282	Low-risk PN group
Prevotella	g__Pedobacter	-0.216577	0.157928	Low-risk PN group
Prevotella	g__Bacillus	-0.167382	0.277475	Low-risk PN group
Prevotella	g__Leptotrichia	0.417493	0.00480782	Low-risk PN group
Prevotella	g__Capnocytophaga	0.168852	0.273216	Low-risk PN group
Prevotella	g__Peptostreptococcus	0.354057	0.0183794	Low-risk PN group
Prevotella	g__Granulicatella	0.0380832	0.806122	Low-risk PN group
Prevotella	g__Stenotrophomonas	-0.275269	0.070532	Low-risk PN group
Prevotella	g__Alloprevotella	0.506467	0.000451721	Low-risk PN group
Prevotella	g__Abiotrophia	0.162021	0.293373	Low-risk PN group
Prevotella	g__Pseudomonas	-0.302423	0.0460115	Low-risk PN group
Prevotella	g__Fusobacterium	0.157654	0.306753	Low-risk PN group
Prevotella	g__Escherichia-Shigella	-0.0526826	0.734133	Low-risk PN group
Prevotella	g__TM7x	0.18229	0.236285	Low-risk PN group
Prevotella	g__Staphylococcus	-0.23964	0.117172	Low-risk PN group
Prevotella	g__Solobacterium	0.0431479	0.780935	Low-risk PN group
Prevotella	g__Selenomonas	0.581969	3.41817e-05	Low-risk PN group
Prevotella	g__Lautropia	0.152716	0.32234	Low-risk PN group
Prevotella	g__Eubacterium_nodatum_group	0.153766	0.318983	Low-risk PN group
Prevotella	g__Gemella	-0.0664533	0.668225	Low-risk PN group
Prevotella	g__Atopobium	0.301946	0.0463726	Low-risk PN group
Leptotrichia	g__Streptococcus	0.16505	0.28432	Low-risk PN group
Leptotrichia	g__Prevotella	0.417493	0.00480782	Low-risk PN group
Leptotrichia	g__Achromobacter	-0.221704	0.148079	Low-risk PN group
Leptotrichia	g__Veillonella	0.558652	8.11171e-05	Low-risk PN group
Leptotrichia	g__Rothia	-0.0420195	0.786529	Low-risk PN group
Leptotrichia	g__Neisseria	0.492076	0.000692177	Low-risk PN group
Leptotrichia	g__Undibacterium	-0.301362	0.0468181	Low-risk PN group
Leptotrichia	g__Haemophilus	0.112095	0.468796	Low-risk PN group
Leptotrichia	g__Actinomyces	0.308325	0.0417281	Low-risk PN group
Leptotrichia	g__Porphyromonas	0.261526	0.0863794	Low-risk PN group
Leptotrichia	g__Pedobacter	0.0236897	0.878684	Low-risk PN group
Leptotrichia	g__Bacillus	-0.224362	0.143155	Low-risk PN group
Leptotrichia	g__Capnocytophaga	0.0762799	0.622624	Low-risk PN group
Leptotrichia	g__Peptostreptococcus	0.430644	0.00352224	Low-risk PN group
Leptotrichia	g__Granulicatella	-0.007341	0.962279	Low-risk PN group
Leptotrichia	g__Stenotrophomonas	-0.29686	0.0503683	Low-risk PN group
Leptotrichia	g__Alloprevotella	0.513899	0.00035968	Low-risk PN group
Leptotrichia	g__Abiotrophia	0.0608116	0.694963	Low-risk PN group
Leptotrichia	g__Pseudomonas	0.0331587	0.830799	Low-risk PN group
Leptotrichia	g__Fusobacterium	0.651142	1.70066e-06	Low-risk PN group
Leptotrichia	g__Escherichia-Shigella	-0.328149	0.0296567	Low-risk PN group
Leptotrichia	g__TM7x	0.216598	0.157887	Low-risk PN group
Leptotrichia	g__Staphylococcus	-0.0834298	0.590288	Low-risk PN group
Leptotrichia	g__Solobacterium	0.303885	0.044918	Low-risk PN group
Leptotrichia	g__Selenomonas	0.429841	0.003591	Low-risk PN group
Leptotrichia	g__Lautropia	0.33337	0.0270118	Low-risk PN group
Leptotrichia	g__Eubacterium_nodatum_group	0.520894	0.000288853	Low-risk PN group
Leptotrichia	g__Gemella	0.205383	0.181077	Low-risk PN group
Leptotrichia	g__Atopobium	0.378226	0.011359	Low-risk PN group
Neisseria	g__Streptococcus	0.0111432	0.942769	Low-risk PN group
Neisseria	g__Prevotella	0.246985	0.106029	Low-risk PN group
Neisseria	g__Achromobacter	-0.154199	0.317608	Low-risk PN group
Neisseria	g__Veillonella	0.271185	0.0749799	Low-risk PN group
Neisseria	g__Rothia	-0.00299855	0.984588	Low-risk PN group
Neisseria	g__Undibacterium	-0.142534	0.356023	Low-risk PN group
Neisseria	g__Haemophilus	0.209133	0.173066	Low-risk PN group
Neisseria	g__Actinomyces	0.368427	0.0138644	Low-risk PN group
Neisseria	g__Porphyromonas	0.423321	0.0041948	Low-risk PN group
Neisseria	g__Pedobacter	-0.0594723	0.701366	Low-risk PN group
Neisseria	g__Bacillus	-0.219342	0.152558	Low-risk PN group
Neisseria	g__Leptotrichia	0.492076	0.000692177	Low-risk PN group
Neisseria	g__Capnocytophaga	0.336273	0.0256277	Low-risk PN group
Neisseria	g__Peptostreptococcus	0.236492	0.122209	Low-risk PN group
Neisseria	g__Granulicatella	0.0978579	0.52742	Low-risk PN group
Neisseria	g__Stenotrophomonas	-0.193367	0.208524	Low-risk PN group
Neisseria	g__Alloprevotella	0.329724	0.0288372	Low-risk PN group
Neisseria	g__Abiotrophia	0.187646	0.222563	Low-risk PN group
Neisseria	g__Pseudomonas	-0.0211897	0.891406	Low-risk PN group
Neisseria	g__Fusobacterium	0.489733	0.000740684	Low-risk PN group
Neisseria	g__Escherichia-Shigella	-0.196305	0.201558	Low-risk PN group
Neisseria	g__TM7x	0.288007	0.0579851	Low-risk PN group
Neisseria	g__Staphylococcus	-0.0530237	0.732475	Low-risk PN group
Neisseria	g__Solobacterium	0.362148	0.0157053	Low-risk PN group
Neisseria	g__Selenomonas	0.452686	0.00203289	Low-risk PN group
Neisseria	g__Lautropia	0.309171	0.0411415	Low-risk PN group
Neisseria	g__Eubacterium_nodatum_group	0.161033	0.296366	Low-risk PN group
Neisseria	g__Gemella	0.148211	0.336988	Low-risk PN group
Neisseria	g__Atopobium	0.0895703	0.563128	Low-risk PN group
Bacillus	g__Streptococcus	-0.274862	0.0709652	Low-risk PN group
Bacillus	g__Prevotella	-0.167382	0.277475	Low-risk PN group
Bacillus	g__Achromobacter	0.281517	0.0641335	Low-risk PN group
Bacillus	g__Veillonella	-0.008736	0.955118	Low-risk PN group
Bacillus	g__Rothia	-0.291628	0.0547653	Low-risk PN group
Bacillus	g__Neisseria	-0.219342	0.152558	Low-risk PN group
Bacillus	g__Undibacterium	0.394783	0.00800196	Low-risk PN group
Bacillus	g__Haemophilus	0.111076	0.472874	Low-risk PN group
Bacillus	g__Actinomyces	-0.428437	0.00371423	Low-risk PN group
Bacillus	g__Porphyromonas	-0.380083	0.0109306	Low-risk PN group
Bacillus	g__Pedobacter	0.292458	0.0540482	Low-risk PN group
Bacillus	g__Leptotrichia	-0.224362	0.143155	Low-risk PN group
Bacillus	g__Capnocytophaga	-0.0264913	0.864464	Low-risk PN group
Bacillus	g__Peptostreptococcus	-0.366846	0.0143097	Low-risk PN group
Bacillus	g__Granulicatella	-0.293409	0.0532353	Low-risk PN group
Bacillus	g__Stenotrophomonas	0.332789	0.0272956	Low-risk PN group
Bacillus	g__Alloprevotella	0.0477071	0.758449	Low-risk PN group
Bacillus	g__Abiotrophia	-0.088697	0.566955	Low-risk PN group
Bacillus	g__Pseudomonas	0.262201	0.0855417	Low-risk PN group
Bacillus	g__Fusobacterium	-0.388501	0.00915811	Low-risk PN group
Bacillus	g__Escherichia-Shigella	0.412261	0.0054231	Low-risk PN group
Bacillus	g__TM7x	-0.251315	0.0998519	Low-risk PN group
Bacillus	g__Staphylococcus	0.264471	0.08277	Low-risk PN group
Bacillus	g__Solobacterium	-0.198981	0.19536	Low-risk PN group
Bacillus	g__Selenomonas	-0.318047	0.035385	Low-risk PN group
Bacillus	g__Lautropia	-0.380576	0.0108194	Low-risk PN group
Bacillus	g__Eubacterium_nodatum_group	-0.286621	0.059257	Low-risk PN group
Bacillus	g__Gemella	0.106121	0.492964	Low-risk PN group
Bacillus	g__Atopobium	-0.312567	0.0388549	Low-risk PN group
Alloprevotella	g__Streptococcus	-0.0337645	0.827754	Low-risk PN group
Alloprevotella	g__Prevotella	0.506467	0.000451721	Low-risk PN group
Alloprevotella	g__Achromobacter	0.194408	0.206037	Low-risk PN group
Alloprevotella	g__Veillonella	0.444241	0.00252018	Low-risk PN group
Alloprevotella	g__Rothia	-0.221211	0.149005	Low-risk PN group
Alloprevotella	g__Neisseria	0.329724	0.0288372	Low-risk PN group
Alloprevotella	g__Undibacterium	0.0425398	0.783948	Low-risk PN group
Alloprevotella	g__Haemophilus	0.0446545	0.773484	Low-risk PN group
Alloprevotella	g__Actinomyces	-0.0780457	0.614569	Low-risk PN group
Alloprevotella	g__Porphyromonas	0.273099	0.0728688	Low-risk PN group
Alloprevotella	g__Pedobacter	0.366304	0.0144651	Low-risk PN group
Alloprevotella	g__Bacillus	0.0477071	0.758449	Low-risk PN group
Alloprevotella	g__Leptotrichia	0.513899	0.00035968	Low-risk PN group
Alloprevotella	g__Capnocytophaga	0.0346955	0.82308	Low-risk PN group
Alloprevotella	g__Peptostreptococcus	0.387266	0.00940152	Low-risk PN group
Alloprevotella	g__Granulicatella	0.0657802	0.671394	Low-risk PN group
Alloprevotella	g__Stenotrophomonas	-0.0608336	0.694858	Low-risk PN group
Alloprevotella	g__Abiotrophia	0.119513	0.439692	Low-risk PN group
Alloprevotella	g__Pseudomonas	0.34852	0.0204231	Low-risk PN group
Alloprevotella	g__Fusobacterium	0.450086	0.00217316	Low-risk PN group
Alloprevotella	g__Escherichia-Shigella	-0.00511608	0.973707	Low-risk PN group
Alloprevotella	g__TM7x	0.32263	0.0326829	Low-risk PN group
Alloprevotella	g__Staphylococcus	0.330842	0.0282666	Low-risk PN group
Alloprevotella	g__Solobacterium	0.289666	0.0564915	Low-risk PN group
Alloprevotella	g__Selenomonas	0.489073	0.000754891	Low-risk PN group
Alloprevotella	g__Lautropia	0.106645	0.490821	Low-risk PN group
Alloprevotella	g__Eubacterium_nodatum_group	0.437625	0.00297106	Low-risk PN group
Alloprevotella	g__Gemella	0.206385	0.178912	Low-risk PN group
Alloprevotella	g__Atopobium	0.346198	0.0213351	Low-risk PN group
Stenotrophomonas	g__Streptococcus	-0.311203	0.0397604	Low-risk PN group
Stenotrophomonas	g__Prevotella	-0.275269	0.070532	Low-risk PN group
Stenotrophomonas	g__Achromobacter	0.335249	0.0261089	Low-risk PN group
Stenotrophomonas	g__Veillonella	-0.184768	0.229867	Low-risk PN group
Stenotrophomonas	g__Rothia	-0.273261	0.072692	Low-risk PN group
Stenotrophomonas	g__Neisseria	-0.193367	0.208524	Low-risk PN group
Stenotrophomonas	g__Undibacterium	0.409351	0.00579424	Low-risk PN group
Stenotrophomonas	g__Haemophilus	-0.278848	0.0668076	Low-risk PN group
Stenotrophomonas	g__Actinomyces	-0.166728	0.279384	Low-risk PN group
Stenotrophomonas	g__Porphyromonas	-0.138288	0.370678	Low-risk PN group
Stenotrophomonas	g__Pedobacter	0.229796	0.133465	Low-risk PN group
Stenotrophomonas	g__Bacillus	0.332789	0.0272956	Low-risk PN group
Stenotrophomonas	g__Leptotrichia	-0.29686	0.0503683	Low-risk PN group
Stenotrophomonas	g__Capnocytophaga	-0.31739	0.035787	Low-risk PN group
Stenotrophomonas	g__Peptostreptococcus	-0.371554	0.0130181	Low-risk PN group
Stenotrophomonas	g__Granulicatella	-0.288694	0.0573629	Low-risk PN group
Stenotrophomonas	g__Alloprevotella	-0.0608336	0.694858	Low-risk PN group
Stenotrophomonas	g__Abiotrophia	-0.0280078	0.856784	Low-risk PN group
Stenotrophomonas	g__Pseudomonas	0.241283	0.114606	Low-risk PN group
Stenotrophomonas	g__Fusobacterium	-0.170242	0.269231	Low-risk PN group
Stenotrophomonas	g__Escherichia-Shigella	-0.059274	0.702316	Low-risk PN group
Stenotrophomonas	g__TM7x	-0.0416352	0.788436	Low-risk PN group
Stenotrophomonas	g__Staphylococcus	0.152358	0.323489	Low-risk PN group
Stenotrophomonas	g__Solobacterium	-0.0195599	0.899714	Low-risk PN group
Stenotrophomonas	g__Selenomonas	-0.124493	0.420728	Low-risk PN group
Stenotrophomonas	g__Lautropia	-0.156108	0.311578	Low-risk PN group
Stenotrophomonas	g__Eubacterium_nodatum_group	-0.152095	0.324336	Low-risk PN group
Stenotrophomonas	g__Gemella	-0.118428	0.443886	Low-risk PN group
Stenotrophomonas	g__Atopobium	-0.121251	0.43302	Low-risk PN group
Tannerella	g__Streptococcus	0.205302	0.181254	Low-risk PN group
Tannerella	g__Prevotella	0.0693384	0.654704	Low-risk PN group
Tannerella	g__Achromobacter	0.0143826	0.926173	Low-risk PN group
Tannerella	g__Veillonella	-0.0473103	0.760398	Low-risk PN group
Tannerella	g__Rothia	-0.130194	0.399597	Low-risk PN group
Tannerella	g__Neisseria	0.327308	0.030102	Low-risk PN group
Tannerella	g__Undibacterium	-0.0501103	0.746674	Low-risk PN group
Tannerella	g__Haemophilus	0.233975	0.126353	Low-risk PN group
Tannerella	g__Actinomyces	0.231121	0.131179	Low-risk PN group
Tannerella	g__Porphyromonas	0.312375	0.0389815	Low-risk PN group
Tannerella	g__Pedobacter	-0.0661756	0.669532	Low-risk PN group
Tannerella	g__Bacillus	-0.202447	0.187532	Low-risk PN group
Tannerella	g__Leptotrichia	0.0807637	0.602258	Low-risk PN group
Tannerella	g__Capnocytophaga	0.209032	0.173279	Low-risk PN group
Tannerella	g__Peptostreptococcus	0.116492	0.451425	Low-risk PN group
Tannerella	g__Granulicatella	0.33966	0.0240885	Low-risk PN group
Tannerella	g__Stenotrophomonas	-0.123936	0.422825	Low-risk PN group
Tannerella	g__Alloprevotella	0.213031	0.165015	Low-risk PN group
Tannerella	g__Abiotrophia	0.415957	0.00498184	Low-risk PN group
Tannerella	g__Pseudomonas	-0.013503	0.930676	Low-risk PN group
Tannerella	g__Fusobacterium	0.253914	0.0962785	Low-risk PN group
Tannerella	g__Escherichia-Shigella	-0.0965303	0.533065	Low-risk PN group
Tannerella	g__TM7x	0.285897	0.0599293	Low-risk PN group
Tannerella	g__Staphylococcus	-0.0975394	0.528772	Low-risk PN group
Tannerella	g__Solobacterium	0.124024	0.422494	Low-risk PN group
Tannerella	g__Selenomonas	0.2634	0.0840681	Low-risk PN group
Tannerella	g__Lautropia	0.0190926	0.902098	Low-risk PN group
Tannerella	g__Eubacterium_nodatum_group	-0.0658199	0.671207	Low-risk PN group
Tannerella	g__Gemella	0.0566815	0.714774	Low-risk PN group
Tannerella	g__Atopobium	0.253533	0.0967958	Low-risk PN group
Rothia	g__Streptococcus	0.58289	3.29904e-05	Low-risk PN group
Rothia	g__Prevotella	0.101449	0.512303	Low-risk PN group
Rothia	g__Achromobacter	-0.543541	0.000137325	Low-risk PN group
Rothia	g__Veillonella	0.174528	0.257181	Low-risk PN group
Rothia	g__Neisseria	-0.00299855	0.984588	Low-risk PN group
Rothia	g__Undibacterium	-0.384255	0.0100186	Low-risk PN group
Rothia	g__Haemophilus	-0.039334	0.799883	Low-risk PN group
Rothia	g__Actinomyces	0.441475	0.00270074	Low-risk PN group
Rothia	g__Porphyromonas	0.356873	0.0174081	Low-risk PN group
Rothia	g__Pedobacter	-0.435755	0.00311066	Low-risk PN group
Rothia	g__Bacillus	-0.291628	0.0547653	Low-risk PN group
Rothia	g__Leptotrichia	-0.0420195	0.786529	Low-risk PN group
Rothia	g__Capnocytophaga	0.437952	0.0029472	Low-risk PN group
Rothia	g__Peptostreptococcus	0.244338	0.109948	Low-risk PN group
Rothia	g__Granulicatella	0.529208	0.000221188	Low-risk PN group
Rothia	g__Stenotrophomonas	-0.273261	0.072692	Low-risk PN group
Rothia	g__Alloprevotella	-0.221211	0.149005	Low-risk PN group
Rothia	g__Abiotrophia	0.0299188	0.847125	Low-risk PN group
Rothia	g__Pseudomonas	-0.475065	0.00111972	Low-risk PN group
Rothia	g__Fusobacterium	-0.0804091	0.603858	Low-risk PN group
Rothia	g__Escherichia-Shigella	-0.0649834	0.675154	Low-risk PN group
Rothia	g__TM7x	-0.15492	0.315321	Low-risk PN group
Rothia	g__Staphylococcus	-0.392764	0.008359	Low-risk PN group
Rothia	g__Solobacterium	0.0908616	0.557491	Low-risk PN group
Rothia	g__Selenomonas	-0.123005	0.426345	Low-risk PN group
Rothia	g__Lautropia	0.394067	0.008127	Low-risk PN group
Rothia	g__Eubacterium_nodatum_group	0.110743	0.47421	Low-risk PN group
Rothia	g__Gemella	0.150966	0.327982	Low-risk PN group
Rothia	g__Atopobium	0.15489	0.315415	Low-risk PN group
Veillonella	g__Streptococcus	-0.0427781	0.782767	Low-risk PN group
Veillonella	g__Prevotella	0.721449	3.29324e-08	Low-risk PN group
Veillonella	g__Achromobacter	-0.40091	0.00699792	Low-risk PN group
Veillonella	g__Rothia	0.174528	0.257181	Low-risk PN group
Veillonella	g__Neisseria	0.271185	0.0749799	Low-risk PN group
Veillonella	g__Undibacterium	-0.363843	0.015189	Low-risk PN group
Veillonella	g__Haemophilus	-0.189583	0.217739	Low-risk PN group
Veillonella	g__Actinomyces	0.230176	0.132808	Low-risk PN group
Veillonella	g__Porphyromonas	0.117224	0.448565	Low-risk PN group
Veillonella	g__Pedobacter	-0.0848042	0.584158	Low-risk PN group
Veillonella	g__Bacillus	-0.008736	0.955118	Low-risk PN group
Veillonella	g__Leptotrichia	0.558652	8.11171e-05	Low-risk PN group
Veillonella	g__Capnocytophaga	0.149646	0.332278	Low-risk PN group
Veillonella	g__Peptostreptococcus	0.101425	0.512403	Low-risk PN group
Veillonella	g__Granulicatella	-0.0962692	0.534178	Low-risk PN group
Veillonella	g__Stenotrophomonas	-0.184768	0.229867	Low-risk PN group
Veillonella	g__Alloprevotella	0.444241	0.00252018	Low-risk PN group
Veillonella	g__Abiotrophia	0.180466	0.24109	Low-risk PN group
Veillonella	g__Pseudomonas	-0.185014	0.229238	Low-risk PN group
Veillonella	g__Fusobacterium	0.202574	0.18725	Low-risk PN group
Veillonella	g__Escherichia-Shigella	-0.0166237	0.914708	Low-risk PN group
Veillonella	g__TM7x	-0.0346234	0.823442	Low-risk PN group
Veillonella	g__Staphylococcus	-0.194695	0.205355	Low-risk PN group
Veillonella	g__Solobacterium	-0.0576764	0.709984	Low-risk PN group
Veillonella	g__Selenomonas	0.588738	2.62655e-05	Low-risk PN group
Veillonella	g__Lautropia	0.244919	0.109078	Low-risk PN group
Veillonella	g__Eubacterium_nodatum_group	0.0883135	0.568639	Low-risk PN group
Veillonella	g__Gemella	-0.122651	0.427688	Low-risk PN group
Veillonella	g__Atopobium	0.219849	0.151588	Low-risk PN group
Streptococcus	g__Achromobacter	-0.611396	0.000122363	Medium-risk PN group
Streptococcus	g__Prevotella	0.331092	0.0557849	Medium-risk PN group
Streptococcus	g__Veillonella	0.250458	0.153098	Medium-risk PN group
Streptococcus	g__Pedobacter	-0.586109	0.000270203	Medium-risk PN group
Streptococcus	g__Undibacterium	-0.255638	0.144501	Medium-risk PN group
Streptococcus	g__Rothia	0.385351	0.0244089	Medium-risk PN group
Streptococcus	g__Actinomyces	0.422163	0.0128813	Medium-risk PN group
Streptococcus	g__Haemophilus	0.168093	0.341978	Medium-risk PN group
Streptococcus	g__Porphyromonas	-0.0259959	0.883972	Medium-risk PN group
Streptococcus	g__Neisseria	0.214035	0.224179	Medium-risk PN group
Streptococcus	g__Granulicatella	0.700478	3.98254e-06	Medium-risk PN group
Streptococcus	g__Fusobacterium	0.0685905	0.69991	Medium-risk PN group
Streptococcus	g__Pseudomonas	-0.58737	0.00026014	Medium-risk PN group
Streptococcus	g__Peptostreptococcus	0.132106	0.456415	Medium-risk PN group
Streptococcus	g__Capnocytophaga	0.502866	0.00243657	Medium-risk PN group
Streptococcus	g__Leptotrichia	0.0331469	0.852367	Medium-risk PN group
Streptococcus	g__Solobacterium	0.408633	0.0164218	Medium-risk PN group
Streptococcus	g__Gemella	0.252456	0.149741	Medium-risk PN group
Streptococcus	g__Alloprevotella	0.167145	0.344747	Medium-risk PN group
Streptococcus	g__Abiotrophia	0.364806	0.0338944	Medium-risk PN group
Streptococcus	g__Oribacterium	0.177831	0.314324	Medium-risk PN group
Streptococcus	g__Parvimonas	0.215489	0.220971	Medium-risk PN group
Streptococcus	g__Atopobium	0.179686	0.309223	Medium-risk PN group
Streptococcus	g__Actinobacillus	-0.0206902	0.907539	Medium-risk PN group
Streptococcus	g__Campylobacter	0.476745	0.00436367	Medium-risk PN group
Streptococcus	g__Corynebacterium	0.00200269	0.991031	Medium-risk PN group
Streptococcus	g__Staphylococcus	-0.21392	0.224433	Medium-risk PN group
Streptococcus	g__Selenomonas	-0.0951871	0.592312	Medium-risk PN group
Streptococcus	g__norank_f__norank_o__Saccharimonadales	0.00420545	0.981168	Medium-risk PN group
Porphyromonas	g__Streptococcus	-0.0259959	0.883972	Medium-risk PN group
Porphyromonas	g__Achromobacter	-0.168784	0.339966	Medium-risk PN group
Porphyromonas	g__Prevotella	0.26424	0.131011	Medium-risk PN group
Porphyromonas	g__Veillonella	-0.126329	0.476512	Medium-risk PN group
Porphyromonas	g__Pedobacter	-0.269153	0.123737	Medium-risk PN group
Porphyromonas	g__Undibacterium	-0.164855	0.35149	Medium-risk PN group
Porphyromonas	g__Rothia	0.0447658	0.801513	Medium-risk PN group
Porphyromonas	g__Actinomyces	0.305492	0.0789255	Medium-risk PN group
Porphyromonas	g__Haemophilus	0.0599517	0.736265	Medium-risk PN group
Porphyromonas	g__Neisseria	0.305068	0.0793626	Medium-risk PN group
Porphyromonas	g__Granulicatella	-0.0147206	0.934147	Medium-risk PN group
Porphyromonas	g__Fusobacterium	0.418954	0.0136568	Medium-risk PN group
Porphyromonas	g__Pseudomonas	-0.24098	0.169778	Medium-risk PN group
Porphyromonas	g__Peptostreptococcus	0.730811	9.21606e-07	Medium-risk PN group
Porphyromonas	g__Capnocytophaga	0.156035	0.378201	Medium-risk PN group
Porphyromonas	g__Leptotrichia	0.326066	0.0598417	Medium-risk PN group
Porphyromonas	g__Solobacterium	0.311542	0.0728811	Medium-risk PN group
Porphyromonas	g__Gemella	0.33401	0.0535326	Medium-risk PN group
Porphyromonas	g__Alloprevotella	0.443538	0.00860391	Medium-risk PN group
Porphyromonas	g__Abiotrophia	0.125551	0.479251	Medium-risk PN group
Porphyromonas	g__Oribacterium	0.479253	0.00413418	Medium-risk PN group
Porphyromonas	g__Parvimonas	0.391153	0.022168	Medium-risk PN group
Porphyromonas	g__Atopobium	0.143439	0.418342	Medium-risk PN group
Porphyromonas	g__Actinobacillus	0.277711	0.111787	Medium-risk PN group
Porphyromonas	g__Campylobacter	-0.0775592	0.662847	Medium-risk PN group
Porphyromonas	g__Corynebacterium	0.429167	0.0113168	Medium-risk PN group
Porphyromonas	g__Staphylococcus	0.0707101	0.691085	Medium-risk PN group
Porphyromonas	g__Selenomonas	0.353263	0.0404211	Medium-risk PN group
Porphyromonas	g__norank_f__norank_o__Saccharimonadales	0.125055	0.481003	Medium-risk PN group
Granulicatella	g__Streptococcus	0.700478	3.98254e-06	Medium-risk PN group
Granulicatella	g__Achromobacter	-0.603881	0.000155929	Medium-risk PN group
Granulicatella	g__Prevotella	0.350852	0.0419049	Medium-risk PN group
Granulicatella	g__Veillonella	0.355579	0.0390363	Medium-risk PN group
Granulicatella	g__Pedobacter	-0.446564	0.00810954	Medium-risk PN group
Granulicatella	g__Undibacterium	-0.49148	0.00315869	Medium-risk PN group
Granulicatella	g__Rothia	0.44269	0.00874699	Medium-risk PN group
Granulicatella	g__Actinomyces	0.52418	0.00146255	Medium-risk PN group
Granulicatella	g__Haemophilus	0.47398	0.00462926	Medium-risk PN group
Granulicatella	g__Porphyromonas	-0.0147206	0.934147	Medium-risk PN group
Granulicatella	g__Neisseria	0.308265	0.0761081	Medium-risk PN group
Granulicatella	g__Fusobacterium	0.164333	0.353038	Medium-risk PN group
Granulicatella	g__Pseudomonas	-0.464141	0.00569045	Medium-risk PN group
Granulicatella	g__Peptostreptococcus	0.27512	0.11531	Medium-risk PN group
Granulicatella	g__Capnocytophaga	0.670628	1.42583e-05	Medium-risk PN group
Granulicatella	g__Leptotrichia	0.396707	0.0201851	Medium-risk PN group
Granulicatella	g__Solobacterium	0.584635	0.000282407	Medium-risk PN group
Granulicatella	g__Gemella	0.418171	0.0138517	Medium-risk PN group
Granulicatella	g__Alloprevotella	0.155424	0.380095	Medium-risk PN group
Granulicatella	g__Abiotrophia	0.439458	0.00931104	Medium-risk PN group
Granulicatella	g__Oribacterium	0.490747	0.00321096	Medium-risk PN group
Granulicatella	g__Parvimonas	0.184642	0.295842	Medium-risk PN group
Granulicatella	g__Atopobium	0.313433	0.0710678	Medium-risk PN group
Granulicatella	g__Actinobacillus	-0.0274325	0.877607	Medium-risk PN group
Granulicatella	g__Campylobacter	0.245935	0.160905	Medium-risk PN group
Granulicatella	g__Corynebacterium	-0.00648809	0.97095	Medium-risk PN group
Granulicatella	g__Staphylococcus	-0.323838	0.0617123	Medium-risk PN group
Granulicatella	g__Selenomonas	0.235521	0.179954	Medium-risk PN group
Granulicatella	g__norank_f__norank_o__Saccharimonadales	0.299006	0.085829	Medium-risk PN group
Prevotella	g__Streptococcus	0.331092	0.0557849	Medium-risk PN group
Prevotella	g__Achromobacter	-0.673805	1.2534e-05	Medium-risk PN group
Prevotella	g__Veillonella	0.361247	0.0358083	Medium-risk PN group
Prevotella	g__Pedobacter	-0.510848	0.00202034	Medium-risk PN group
Prevotella	g__Undibacterium	-0.300007	0.0847338	Medium-risk PN group
Prevotella	g__Rothia	0.271122	0.120907	Medium-risk PN group
Prevotella	g__Actinomyces	0.369125	0.031685	Medium-risk PN group
Prevotella	g__Haemophilus	0.451528	0.00735095	Medium-risk PN group
Prevotella	g__Porphyromonas	0.26424	0.131011	Medium-risk PN group
Prevotella	g__Neisseria	0.403709	0.0178976	Medium-risk PN group
Prevotella	g__Granulicatella	0.350852	0.0419049	Medium-risk PN group
Prevotella	g__Fusobacterium	0.603197	0.000159361	Medium-risk PN group
Prevotella	g__Pseudomonas	-0.502148	0.00247745	Medium-risk PN group
Prevotella	g__Peptostreptococcus	0.328496	0.0578521	Medium-risk PN group
Prevotella	g__Capnocytophaga	0.548873	0.000775557	Medium-risk PN group
Prevotella	g__Leptotrichia	0.46774	0.00528028	Medium-risk PN group
Prevotella	g__Solobacterium	0.473171	0.00470955	Medium-risk PN group
Prevotella	g__Gemella	0.173684	0.325924	Medium-risk PN group
Prevotella	g__Alloprevotella	0.185407	0.293812	Medium-risk PN group
Prevotella	g__Abiotrophia	0.273179	0.118002	Medium-risk PN group
Prevotella	g__Oribacterium	0.408868	0.0163541	Medium-risk PN group
Prevotella	g__Parvimonas	0.537043	0.00105732	Medium-risk PN group
Prevotella	g__Atopobium	0.367197	0.0326565	Medium-risk PN group
Prevotella	g__Actinobacillus	0.100002	0.573631	Medium-risk PN group
Prevotella	g__Campylobacter	0.556304	0.000634586	Medium-risk PN group
Prevotella	g__Corynebacterium	0.0585401	0.742262	Medium-risk PN group
Prevotella	g__Staphylococcus	-0.251312	0.151657	Medium-risk PN group
Prevotella	g__Selenomonas	0.404119	0.0177705	Medium-risk PN group
Prevotella	g__norank_f__norank_o__Saccharimonadales	0.25168	0.151039	Medium-risk PN group
Leptotrichia	g__Streptococcus	0.0331469	0.852367	Medium-risk PN group
Leptotrichia	g__Achromobacter	-0.39991	0.0191104	Medium-risk PN group
Leptotrichia	g__Prevotella	0.46774	0.00528028	Medium-risk PN group
Leptotrichia	g__Veillonella	0.479016	0.00415544	Medium-risk PN group
Leptotrichia	g__Pedobacter	-0.241377	0.169054	Medium-risk PN group
Leptotrichia	g__Undibacterium	-0.33538	0.0525001	Medium-risk PN group
Leptotrichia	g__Rothia	0.278454	0.110793	Medium-risk PN group
Leptotrichia	g__Actinomyces	0.384022	0.0249475	Medium-risk PN group
Leptotrichia	g__Haemophilus	0.462698	0.00586244	Medium-risk PN group
Leptotrichia	g__Porphyromonas	0.326066	0.0598417	Medium-risk PN group
Leptotrichia	g__Neisseria	0.622375	8.49079e-05	Medium-risk PN group
Leptotrichia	g__Granulicatella	0.396707	0.0201851	Medium-risk PN group
Leptotrichia	g__Fusobacterium	0.446636	0.00809808	Medium-risk PN group
Leptotrichia	g__Pseudomonas	-0.302609	0.0819385	Medium-risk PN group
Leptotrichia	g__Peptostreptococcus	0.441845	0.00889156	Medium-risk PN group
Leptotrichia	g__Capnocytophaga	0.429156	0.0113191	Medium-risk PN group
Leptotrichia	g__Solobacterium	0.517464	0.00172384	Medium-risk PN group
Leptotrichia	g__Gemella	0.296768	0.0883153	Medium-risk PN group
Leptotrichia	g__Alloprevotella	0.394201	0.0210609	Medium-risk PN group
Leptotrichia	g__Abiotrophia	0.243908	0.164494	Medium-risk PN group
Leptotrichia	g__Oribacterium	0.614466	0.000110629	Medium-risk PN group
Leptotrichia	g__Parvimonas	0.285847	0.101252	Medium-risk PN group
Leptotrichia	g__Atopobium	0.420128	0.0133686	Medium-risk PN group
Leptotrichia	g__Actinobacillus	0.0258606	0.884572	Medium-risk PN group
Leptotrichia	g__Campylobacter	0.246793	0.159401	Medium-risk PN group
Leptotrichia	g__Corynebacterium	0.383726	0.025069	Medium-risk PN group
Leptotrichia	g__Staphylococcus	-0.252018	0.150472	Medium-risk PN group
Leptotrichia	g__Selenomonas	0.643969	3.96896e-05	Medium-risk PN group
Leptotrichia	g__norank_f__norank_o__Saccharimonadales	0.377875	0.0275685	Medium-risk PN group
Neisseria	g__Streptococcus	0.214035	0.224179	Medium-risk PN group
Neisseria	g__Achromobacter	-0.27993	0.108836	Medium-risk PN group
Neisseria	g__Prevotella	0.403709	0.0178976	Medium-risk PN group
Neisseria	g__Veillonella	0.571332	0.000416819	Medium-risk PN group
Neisseria	g__Pedobacter	-0.115847	0.514121	Medium-risk PN group
Neisseria	g__Undibacterium	-0.29853	0.0863526	Medium-risk PN group
Neisseria	g__Rothia	0.383425	0.0251928	Medium-risk PN group
Neisseria	g__Actinomyces	0.437966	0.00958162	Medium-risk PN group
Neisseria	g__Haemophilus	0.394251	0.0210432	Medium-risk PN group
Neisseria	g__Porphyromonas	0.305068	0.0793626	Medium-risk PN group
Neisseria	g__Granulicatella	0.308265	0.0761081	Medium-risk PN group
Neisseria	g__Fusobacterium	0.292353	0.0933832	Medium-risk PN group
Neisseria	g__Pseudomonas	-0.176634	0.317646	Medium-risk PN group
Neisseria	g__Peptostreptococcus	0.197935	0.261809	Medium-risk PN group
Neisseria	g__Capnocytophaga	0.34838	0.0434709	Medium-risk PN group
Neisseria	g__Leptotrichia	0.622375	8.49079e-05	Medium-risk PN group
Neisseria	g__Solobacterium	0.517334	0.00172929	Medium-risk PN group
Neisseria	g__Gemella	0.227417	0.195845	Medium-risk PN group
Neisseria	g__Alloprevotella	0.415446	0.0145489	Medium-risk PN group
Neisseria	g__Abiotrophia	0.479811	0.00408463	Medium-risk PN group
Neisseria	g__Oribacterium	0.394777	0.020857	Medium-risk PN group
Neisseria	g__Parvimonas	0.120154	0.498492	Medium-risk PN group
Neisseria	g__Atopobium	0.0061548	0.972442	Medium-risk PN group
Neisseria	g__Actinobacillus	0.123792	0.485479	Medium-risk PN group
Neisseria	g__Campylobacter	0.11614	0.51305	Medium-risk PN group
Neisseria	g__Corynebacterium	0.520901	0.00158544	Medium-risk PN group
Neisseria	g__Staphylococcus	-0.230495	0.189697	Medium-risk PN group
Neisseria	g__Selenomonas	0.275175	0.115234	Medium-risk PN group
Neisseria	g__norank_f__norank_o__Saccharimonadales	-0.00843412	0.962242	Medium-risk PN group
Bacillus	g__Streptococcus	-0.00594286	0.97339	Medium-risk PN group
Bacillus	g__Achromobacter	0.0394604	0.824648	Medium-risk PN group
Bacillus	g__Prevotella	-0.0402017	0.821406	Medium-risk PN group
Bacillus	g__Veillonella	0.0382849	0.829794	Medium-risk PN group
Bacillus	g__Pedobacter	-0.0656251	0.71232	Medium-risk PN group
Bacillus	g__Undibacterium	0.182913	0.300468	Medium-risk PN group
Bacillus	g__Rothia	0.0744358	0.675671	Medium-risk PN group
Bacillus	g__Actinomyces	-0.109286	0.538389	Medium-risk PN group
Bacillus	g__Haemophilus	0.242968	0.166177	Medium-risk PN group
Bacillus	g__Porphyromonas	-0.414164	0.0148871	Medium-risk PN group
Bacillus	g__Neisseria	-0.191573	0.277761	Medium-risk PN group
Bacillus	g__Granulicatella	0.0669542	0.706749	Medium-risk PN group
Bacillus	g__Fusobacterium	-0.10515	0.55396	Medium-risk PN group
Bacillus	g__Pseudomonas	-0.0904272	0.611034	Medium-risk PN group
Bacillus	g__Peptostreptococcus	-0.289151	0.097195	Medium-risk PN group
Bacillus	g__Capnocytophaga	0.201348	0.253505	Medium-risk PN group
Bacillus	g__Leptotrichia	-0.203645	0.248015	Medium-risk PN group
Bacillus	g__Solobacterium	-0.154813	0.381994	Medium-risk PN group
Bacillus	g__Gemella	-0.142004	0.423062	Medium-risk PN group
Bacillus	g__Alloprevotella	-0.209715	0.233891	Medium-risk PN group
Bacillus	g__Abiotrophia	-0.0778195	0.661783	Medium-risk PN group
Bacillus	g__Oribacterium	-0.25864	0.139683	Medium-risk PN group
Bacillus	g__Parvimonas	-0.193903	0.271847	Medium-risk PN group
Bacillus	g__Atopobium	-0.0823295	0.643443	Medium-risk PN group
Bacillus	g__Actinobacillus	-0.0432627	0.808051	Medium-risk PN group
Bacillus	g__Campylobacter	0.0999427	0.573861	Medium-risk PN group
Bacillus	g__Corynebacterium	-0.134997	0.446529	Medium-risk PN group
Bacillus	g__Staphylococcus	0.072044	0.685552	Medium-risk PN group
Bacillus	g__Selenomonas	-0.181756	0.303588	Medium-risk PN group
Bacillus	g__norank_f__norank_o__Saccharimonadales	0.225101	0.20056	Medium-risk PN group
Alloprevotella	g__Streptococcus	0.167145	0.344747	Medium-risk PN group
Alloprevotella	g__Achromobacter	-0.0479543	0.787687	Medium-risk PN group
Alloprevotella	g__Prevotella	0.185407	0.293812	Medium-risk PN group
Alloprevotella	g__Veillonella	0.203468	0.248436	Medium-risk PN group
Alloprevotella	g__Pedobacter	-0.00161856	0.992752	Medium-risk PN group
Alloprevotella	g__Undibacterium	-0.179188	0.310587	Medium-risk PN group
Alloprevotella	g__Rothia	0.0797703	0.653825	Medium-risk PN group
Alloprevotella	g__Actinomyces	0.271559	0.120285	Medium-risk PN group
Alloprevotella	g__Haemophilus	0.298316	0.0865899	Medium-risk PN group
Alloprevotella	g__Porphyromonas	0.443538	0.00860391	Medium-risk PN group
Alloprevotella	g__Neisseria	0.415446	0.0145489	Medium-risk PN group
Alloprevotella	g__Granulicatella	0.155424	0.380095	Medium-risk PN group
Alloprevotella	g__Fusobacterium	0.391528	0.0220292	Medium-risk PN group
Alloprevotella	g__Pseudomonas	-0.112639	0.525919	Medium-risk PN group
Alloprevotella	g__Peptostreptococcus	0.461727	0.0059806	Medium-risk PN group
Alloprevotella	g__Capnocytophaga	0.105821	0.551419	Medium-risk PN group
Alloprevotella	g__Leptotrichia	0.394201	0.0210609	Medium-risk PN group
Alloprevotella	g__Solobacterium	0.412729	0.0152732	Medium-risk PN group
Alloprevotella	g__Gemella	0.474487	0.00457954	Medium-risk PN group
Alloprevotella	g__Abiotrophia	0.436701	0.00981612	Medium-risk PN group
Alloprevotella	g__Oribacterium	0.557061	0.000621593	Medium-risk PN group
Alloprevotella	g__Parvimonas	0.166988	0.345207	Medium-risk PN group
Alloprevotella	g__Atopobium	0.18978	0.282369	Medium-risk PN group
Alloprevotella	g__Actinobacillus	0.397264	0.019995	Medium-risk PN group
Alloprevotella	g__Campylobacter	0.226034	0.198651	Medium-risk PN group
Alloprevotella	g__Corynebacterium	0.585557	0.000274723	Medium-risk PN group
Alloprevotella	g__Staphylococcus	0.0584074	0.742827	Medium-risk PN group
Alloprevotella	g__Selenomonas	0.567688	0.000462391	Medium-risk PN group
Alloprevotella	g__norank_f__norank_o__Saccharimonadales	0.124108	0.484358	Medium-risk PN group
Stenotrophomonas	g__Streptococcus	-0.30827	0.0761037	Medium-risk PN group
Stenotrophomonas	g__Achromobacter	0.294749	0.0906064	Medium-risk PN group
Stenotrophomonas	g__Prevotella	-0.356215	0.0386629	Medium-risk PN group
Stenotrophomonas	g__Veillonella	-0.29071	0.0953252	Medium-risk PN group
Stenotrophomonas	g__Pedobacter	0.25776	0.141083	Medium-risk PN group
Stenotrophomonas	g__Undibacterium	0.229099	0.192469	Medium-risk PN group
Stenotrophomonas	g__Rothia	-0.252484	0.149693	Medium-risk PN group
Stenotrophomonas	g__Actinomyces	-0.370215	0.0311463	Medium-risk PN group
Stenotrophomonas	g__Haemophilus	-0.207929	0.23799	Medium-risk PN group
Stenotrophomonas	g__Porphyromonas	-0.0978446	0.581969	Medium-risk PN group
Stenotrophomonas	g__Neisseria	-0.20245	0.250861	Medium-risk PN group
Stenotrophomonas	g__Granulicatella	-0.301797	0.0828034	Medium-risk PN group
Stenotrophomonas	g__Fusobacterium	-0.295678	0.089546	Medium-risk PN group
Stenotrophomonas	g__Pseudomonas	0.287566	0.0991251	Medium-risk PN group
Stenotrophomonas	g__Peptostreptococcus	-0.33329	0.0540815	Medium-risk PN group
Stenotrophomonas	g__Capnocytophaga	-0.277474	0.112106	Medium-risk PN group
Stenotrophomonas	g__Leptotrichia	-0.187353	0.288684	Medium-risk PN group
Stenotrophomonas	g__Solobacterium	-0.286553	0.100375	Medium-risk PN group
Stenotrophomonas	g__Gemella	-0.131182	0.459599	Medium-risk PN group
Stenotrophomonas	g__Alloprevotella	-0.309599	0.0747814	Medium-risk PN group
Stenotrophomonas	g__Abiotrophia	-0.309624	0.0747574	Medium-risk PN group
Stenotrophomonas	g__Oribacterium	-0.253038	0.148771	Medium-risk PN group
Stenotrophomonas	g__Parvimonas	-0.253356	0.148244	Medium-risk PN group
Stenotrophomonas	g__Atopobium	-0.0688412	0.698864	Medium-risk PN group
Stenotrophomonas	g__Actinobacillus	-0.114972	0.517326	Medium-risk PN group
Stenotrophomonas	g__Campylobacter	-0.20836	0.236998	Medium-risk PN group
Stenotrophomonas	g__Corynebacterium	-0.252849	0.149086	Medium-risk PN group
Stenotrophomonas	g__Staphylococcus	0.393206	0.0214171	Medium-risk PN group
Stenotrophomonas	g__Selenomonas	-0.309624	0.0747574	Medium-risk PN group
Stenotrophomonas	g__norank_f__norank_o__Saccharimonadales	0.0834703	0.638836	Medium-risk PN group
Tannerella	g__Streptococcus	0.138823	0.433629	Medium-risk PN group
Tannerella	g__Achromobacter	-0.428476	0.0114637	Medium-risk PN group
Tannerella	g__Prevotella	0.512503	0.00194228	Medium-risk PN group
Tannerella	g__Veillonella	0.416452	0.0142882	Medium-risk PN group
Tannerella	g__Pedobacter	-0.242715	0.166632	Medium-risk PN group
Tannerella	g__Undibacterium	-0.231486	0.187747	Medium-risk PN group
Tannerella	g__Rothia	0.32136	0.0638467	Medium-risk PN group
Tannerella	g__Actinomyces	0.265336	0.129362	Medium-risk PN group
Tannerella	g__Haemophilus	0.428325	0.0114959	Medium-risk PN group
Tannerella	g__Porphyromonas	0.305341	0.0790805	Medium-risk PN group
Tannerella	g__Neisseria	0.404027	0.0177991	Medium-risk PN group
Tannerella	g__Granulicatella	0.315426	0.0691951	Medium-risk PN group
Tannerella	g__Fusobacterium	0.476984	0.00434129	Medium-risk PN group
Tannerella	g__Pseudomonas	-0.286331	0.100649	Medium-risk PN group
Tannerella	g__Peptostreptococcus	0.444682	0.00841416	Medium-risk PN group
Tannerella	g__Capnocytophaga	0.469239	0.00511713	Medium-risk PN group
Tannerella	g__Leptotrichia	0.622522	8.44855e-05	Medium-risk PN group
Tannerella	g__Solobacterium	0.274861	0.115666	Medium-risk PN group
Tannerella	g__Gemella	0.18816	0.286574	Medium-risk PN group
Tannerella	g__Alloprevotella	0.461062	0.00606281	Medium-risk PN group
Tannerella	g__Abiotrophia	0.437853	0.00960238	Medium-risk PN group
Tannerella	g__Oribacterium	0.540385	0.00096982	Medium-risk PN group
Tannerella	g__Parvimonas	0.35689	0.0382698	Medium-risk PN group
Tannerella	g__Atopobium	0.250466	0.153086	Medium-risk PN group
Tannerella	g__Actinobacillus	0.20126	0.253716	Medium-risk PN group
Tannerella	g__Campylobacter	0.264373	0.13081	Medium-risk PN group
Tannerella	g__Corynebacterium	0.471048	0.00492601	Medium-risk PN group
Tannerella	g__Staphylococcus	-0.212259	0.228138	Medium-risk PN group
Tannerella	g__Selenomonas	0.703311	3.50039e-06	Medium-risk PN group
Tannerella	g__norank_f__norank_o__Saccharimonadales	0.282776	0.105136	Medium-risk PN group
Rothia	g__Streptococcus	0.385351	0.0244089	Medium-risk PN group
Rothia	g__Achromobacter	-0.524495	0.00145119	Medium-risk PN group
Rothia	g__Prevotella	0.271122	0.120907	Medium-risk PN group
Rothia	g__Veillonella	0.64189	4.28121e-05	Medium-risk PN group
Rothia	g__Pedobacter	-0.451147	0.00740704	Medium-risk PN group
Rothia	g__Undibacterium	-0.230429	0.189827	Medium-risk PN group
Rothia	g__Actinomyces	0.575799	0.000366419	Medium-risk PN group
Rothia	g__Haemophilus	0.20302	0.249501	Medium-risk PN group
Rothia	g__Porphyromonas	0.0447658	0.801513	Medium-risk PN group
Rothia	g__Neisseria	0.383425	0.0251928	Medium-risk PN group
Rothia	g__Granulicatella	0.44269	0.00874699	Medium-risk PN group
Rothia	g__Fusobacterium	0.00752519	0.966309	Medium-risk PN group
Rothia	g__Pseudomonas	-0.475143	0.00451589	Medium-risk PN group
Rothia	g__Peptostreptococcus	0.0694947	0.69614	Medium-risk PN group
Rothia	g__Capnocytophaga	0.554077	0.000674241	Medium-risk PN group
Rothia	g__Leptotrichia	0.278454	0.110793	Medium-risk PN group
Rothia	g__Solobacterium	0.174148	0.324615	Medium-risk PN group
Rothia	g__Gemella	0.0743949	0.675839	Medium-risk PN group
Rothia	g__Alloprevotella	0.0797703	0.653825	Medium-risk PN group
Rothia	g__Abiotrophia	0.341026	0.0484111	Medium-risk PN group
Rothia	g__Oribacterium	0.0567684	0.74981	Medium-risk PN group
Rothia	g__Parvimonas	0.0731711	0.680889	Medium-risk PN group
Rothia	g__Atopobium	0.252939	0.148937	Medium-risk PN group
Rothia	g__Actinobacillus	-0.217084	0.217489	Medium-risk PN group
Rothia	g__Campylobacter	0.3329	0.054381	Medium-risk PN group
Rothia	g__Corynebacterium	0.358474	0.0373592	Medium-risk PN group
Rothia	g__Staphylococcus	-0.408503	0.0164594	Medium-risk PN group
Rothia	g__Selenomonas	0.188521	0.285634	Medium-risk PN group
Rothia	g__norank_f__norank_o__Saccharimonadales	-0.00728478	0.967385	Medium-risk PN group
Veillonella	g__Streptococcus	0.250458	0.153098	Medium-risk PN group
Veillonella	g__Achromobacter	-0.464775	0.0056163	Medium-risk PN group
Veillonella	g__Prevotella	0.361247	0.0358083	Medium-risk PN group
Veillonella	g__Pedobacter	-0.160933	0.363224	Medium-risk PN group
Veillonella	g__Undibacterium	-0.395932	0.0204527	Medium-risk PN group
Veillonella	g__Rothia	0.64189	4.28121e-05	Medium-risk PN group
Veillonella	g__Actinomyces	0.346404	0.0447568	Medium-risk PN group
Veillonella	g__Haemophilus	0.439907	0.00923078	Medium-risk PN group
Veillonella	g__Porphyromonas	-0.126329	0.476512	Medium-risk PN group
Veillonella	g__Neisseria	0.571332	0.000416819	Medium-risk PN group
Veillonella	g__Granulicatella	0.355579	0.0390363	Medium-risk PN group
Veillonella	g__Fusobacterium	0.148405	0.402239	Medium-risk PN group
Veillonella	g__Pseudomonas	-0.26244	0.133754	Medium-risk PN group
Veillonella	g__Peptostreptococcus	-0.155736	0.379125	Medium-risk PN group
Veillonella	g__Capnocytophaga	0.424215	0.0124052	Medium-risk PN group
Veillonella	g__Leptotrichia	0.479016	0.00415544	Medium-risk PN group
Veillonella	g__Solobacterium	0.128001	0.470648	Medium-risk PN group
Veillonella	g__Gemella	-0.177101	0.316348	Medium-risk PN group
Veillonella	g__Alloprevotella	0.203468	0.248436	Medium-risk PN group
Veillonella	g__Abiotrophia	0.38816	0.0233018	Medium-risk PN group
Veillonella	g__Oribacterium	0.0541725	0.76091	Medium-risk PN group
Veillonella	g__Parvimonas	0.00880009	0.960605	Medium-risk PN group
Veillonella	g__Atopobium	0.110498	0.533863	Medium-risk PN group
Veillonella	g__Actinobacillus	-0.148072	0.403308	Medium-risk PN group
Veillonella	g__Campylobacter	0.362739	0.0349955	Medium-risk PN group
Veillonella	g__Corynebacterium	0.306612	0.0777781	Medium-risk PN group
Veillonella	g__Staphylococcus	-0.382044	0.0257674	Medium-risk PN group
Veillonella	g__Selenomonas	0.34737	0.0441245	Medium-risk PN group
Veillonella	g__norank_f__norank_o__Saccharimonadales	-0.0706947	0.691149	Medium-risk PN group
Streptococcus	g__Achromobacter	-0.287423	0.194626	High-risk PN group
Streptococcus	g__Veillonella	-0.242869	0.276122	High-risk PN group
Streptococcus	g__Prevotella	0.0886505	0.694829	High-risk PN group
Streptococcus	g__Rothia	0.671577	0.000620785	High-risk PN group
Streptococcus	g__Pedobacter	-0.443526	0.0386814	High-risk PN group
Streptococcus	g__Porphyromonas	0.154802	0.491536	High-risk PN group
Streptococcus	g__Actinomyces	0.30096	0.173504	High-risk PN group
Streptococcus	g__Undibacterium	0.034602	0.878501	High-risk PN group
Streptococcus	g__Pseudomonas	-0.409493	0.0584199	High-risk PN group
Streptococcus	g__Granulicatella	0.680046	0.000497591	High-risk PN group
Streptococcus	g__Leptotrichia	0.134952	0.549318	High-risk PN group
Streptococcus	g__Neisseria	0.30904	0.161679	High-risk PN group
Streptococcus	g__Peptostreptococcus	0.271186	0.222174	High-risk PN group
Streptococcus	g__Haemophilus	0.410176	0.0579604	High-risk PN group
Streptococcus	g__Fusobacterium	0.218823	0.327885	High-risk PN group
Streptococcus	g__Treponema	0.115281	0.609447	High-risk PN group
Streptococcus	g__Capnocytophaga	0.433579	0.0438098	High-risk PN group
Streptococcus	g__Solobacterium	0.525007	0.0121128	High-risk PN group
Streptococcus	g__Tannerella	0.186314	0.406434	High-risk PN group
Streptococcus	g__Oribacterium	0.319864	0.146733	High-risk PN group
Streptococcus	g__Abiotrophia	0.676718	0.000543233	High-risk PN group
Streptococcus	g__Atopobium	0.363842	0.0959984	High-risk PN group
Streptococcus	g__TM7x	-0.145122	0.519332	High-risk PN group
Streptococcus	g__Parvimonas	0.225914	0.312053	High-risk PN group
Streptococcus	g__Selenomonas	-0.0712469	0.752707	High-risk PN group
Streptococcus	g__Alloprevotella	-0.0425901	0.850728	High-risk PN group
Streptococcus	g__Megasphaera	-0.220646	0.323769	High-risk PN group
Streptococcus	g__Campylobacter	0.0237288	0.916522	High-risk PN group
Streptococcus	g__Fretibacterium	-0.232261	0.298283	High-risk PN group
Porphyromonas	g__Achromobacter	-0.230182	0.302751	High-risk PN group
Porphyromonas	g__Veillonella	-0.157672	0.483441	High-risk PN group
Porphyromonas	g__Prevotella	-0.0694915	0.758623	High-risk PN group
Porphyromonas	g__Streptococcus	0.154802	0.491536	High-risk PN group
Porphyromonas	g__Rothia	0.14306	0.525349	High-risk PN group
Porphyromonas	g__Pedobacter	-0.28804	0.193628	High-risk PN group
Porphyromonas	g__Actinomyces	-0.150283	0.504422	High-risk PN group
Porphyromonas	g__Undibacterium	0.159259	0.47899	High-risk PN group
Porphyromonas	g__Pseudomonas	-0.264565	0.234112	High-risk PN group
Porphyromonas	g__Granulicatella	0.313914	0.154823	High-risk PN group
Porphyromonas	g__Leptotrichia	0.178531	0.426658	High-risk PN group
Porphyromonas	g__Neisseria	0.0463539	0.837699	High-risk PN group
Porphyromonas	g__Peptostreptococcus	0.570379	0.00557474	High-risk PN group
Porphyromonas	g__Haemophilus	0.350759	0.109488	High-risk PN group
Porphyromonas	g__Fusobacterium	0.589056	0.00392032	High-risk PN group
Porphyromonas	g__Treponema	0.581563	0.00452631	High-risk PN group
Porphyromonas	g__Capnocytophaga	0.597851	0.00329718	High-risk PN group
Porphyromonas	g__Solobacterium	0.162567	0.469785	High-risk PN group
Porphyromonas	g__Tannerella	0.61723	0.00221177	High-risk PN group
Porphyromonas	g__Oribacterium	0.138818	0.537827	High-risk PN group
Porphyromonas	g__Abiotrophia	0.182209	0.417035	High-risk PN group
Porphyromonas	g__Atopobium	-0.176653	0.431617	High-risk PN group
Porphyromonas	g__TM7x	0.132523	0.556596	High-risk PN group
Porphyromonas	g__Parvimonas	0.630069	0.00167335	High-risk PN group
Porphyromonas	g__Selenomonas	-0.00169731	0.994019	High-risk PN group
Porphyromonas	g__Alloprevotella	0.250003	0.261817	High-risk PN group
Porphyromonas	g__Megasphaera	-0.471808	0.0266332	High-risk PN group
Porphyromonas	g__Campylobacter	0.277275	0.211558	High-risk PN group
Porphyromonas	g__Fretibacterium	0.433002	0.0441225	High-risk PN group
Granulicatella	g__Achromobacter	-0.163778	0.466439	High-risk PN group
Granulicatella	g__Veillonella	-0.49477	0.0192345	High-risk PN group
Granulicatella	g__Prevotella	-0.156586	0.486496	High-risk PN group
Granulicatella	g__Streptococcus	0.680046	0.000497591	High-risk PN group
Granulicatella	g__Rothia	0.802722	6.93692e-06	High-risk PN group
Granulicatella	g__Pedobacter	-0.435124	0.0429802	High-risk PN group
Granulicatella	g__Porphyromonas	0.313914	0.154823	High-risk PN group
Granulicatella	g__Actinomyces	0.217637	0.330577	High-risk PN group
Granulicatella	g__Undibacterium	0.504221	0.0167175	High-risk PN group
Granulicatella	g__Pseudomonas	-0.401757	0.0638269	High-risk PN group
Granulicatella	g__Leptotrichia	-0.0265687	0.906571	High-risk PN group
Granulicatella	g__Neisseria	0.0950226	0.674023	High-risk PN group
Granulicatella	g__Peptostreptococcus	0.472851	0.0262545	High-risk PN group
Granulicatella	g__Haemophilus	0.230164	0.302791	High-risk PN group
Granulicatella	g__Fusobacterium	-0.0119183	0.958018	High-risk PN group
Granulicatella	g__Treponema	0.411494	0.0570807	High-risk PN group
Granulicatella	g__Capnocytophaga	0.420487	0.0513482	High-risk PN group
Granulicatella	g__Solobacterium	0.411315	0.057199	High-risk PN group
Granulicatella	g__Tannerella	0.0744962	0.741793	High-risk PN group
Granulicatella	g__Oribacterium	0.390948	0.0720104	High-risk PN group
Granulicatella	g__Abiotrophia	0.408424	0.0591456	High-risk PN group
Granulicatella	g__Atopobium	0.300905	0.173586	High-risk PN group
Granulicatella	g__TM7x	0.00697882	0.975411	High-risk PN group
Granulicatella	g__Parvimonas	0.236261	0.289802	High-risk PN group
Granulicatella	g__Selenomonas	-0.328333	0.135741	High-risk PN group
Granulicatella	g__Alloprevotella	-0.180218	0.42223	High-risk PN group
Granulicatella	g__Megasphaera	-0.438822	0.0410445	High-risk PN group
Granulicatella	g__Campylobacter	0.0237557	0.916428	High-risk PN group
Granulicatella	g__Fretibacterium	0.00205168	0.99277	High-risk PN group
Prevotella	g__Achromobacter	-0.654939	0.000940153	High-risk PN group
Prevotella	g__Veillonella	0.732561	0.000105814	High-risk PN group
Prevotella	g__Streptococcus	0.0886505	0.694829	High-risk PN group
Prevotella	g__Rothia	-0.144961	0.519801	High-risk PN group
Prevotella	g__Pedobacter	-0.572197	0.00539177	High-risk PN group
Prevotella	g__Porphyromonas	-0.0694915	0.758623	High-risk PN group
Prevotella	g__Actinomyces	0.614907	0.00232333	High-risk PN group
Prevotella	g__Undibacterium	0.0530564	0.814601	High-risk PN group
Prevotella	g__Pseudomonas	-0.530001	0.0111774	High-risk PN group
Prevotella	g__Granulicatella	-0.156586	0.486496	High-risk PN group
Prevotella	g__Leptotrichia	0.774139	2.3609e-05	High-risk PN group
Prevotella	g__Neisseria	0.60452	0.00288204	High-risk PN group
Prevotella	g__Peptostreptococcus	-0.136158	0.545721	High-risk PN group
Prevotella	g__Haemophilus	0.235609	0.291175	High-risk PN group
Prevotella	g__Fusobacterium	0.346942	0.113671	High-risk PN group
Prevotella	g__Treponema	-0.143649	0.523627	High-risk PN group
Prevotella	g__Capnocytophaga	0.0627474	0.781469	High-risk PN group
Prevotella	g__Solobacterium	0.283131	0.201672	High-risk PN group
Prevotella	g__Tannerella	0.362403	0.0974182	High-risk PN group
Prevotella	g__Oribacterium	0.205143	0.359755	High-risk PN group
Prevotella	g__Abiotrophia	-0.00397735	0.985985	High-risk PN group
Prevotella	g__Atopobium	0.0423729	0.851481	High-risk PN group
Prevotella	g__TM7x	0.189483	0.398354	High-risk PN group
Prevotella	g__Parvimonas	-0.154167	0.493337	High-risk PN group
Prevotella	g__Selenomonas	0.310433	0.159698	High-risk PN group
Prevotella	g__Alloprevotella	0.210679	0.346647	High-risk PN group
Prevotella	g__Megasphaera	0.363591	0.0962445	High-risk PN group
Prevotella	g__Campylobacter	0.278531	0.209411	High-risk PN group
Prevotella	g__Fretibacterium	0.134575	0.550445	High-risk PN group
Leptotrichia	g__Achromobacter	-0.541901	0.00918498	High-risk PN group
Leptotrichia	g__Veillonella	0.625812	0.00183795	High-risk PN group
Leptotrichia	g__Prevotella	0.774139	2.3609e-05	High-risk PN group
Leptotrichia	g__Streptococcus	0.134952	0.549318	High-risk PN group
Leptotrichia	g__Rothia	-0.0866368	0.701449	High-risk PN group
Leptotrichia	g__Pedobacter	-0.496299	0.0188078	High-risk PN group
Leptotrichia	g__Porphyromonas	0.178531	0.426658	High-risk PN group
Leptotrichia	g__Actinomyces	0.536985	0.00996942	High-risk PN group
Leptotrichia	g__Undibacterium	-0.10073	0.655579	High-risk PN group
Leptotrichia	g__Pseudomonas	-0.444593	0.0381609	High-risk PN group
Leptotrichia	g__Granulicatella	-0.0265687	0.906571	High-risk PN group
Leptotrichia	g__Neisseria	0.471187	0.0268613	High-risk PN group
Leptotrichia	g__Peptostreptococcus	0.110734	0.623719	High-risk PN group
Leptotrichia	g__Haemophilus	0.325744	0.139036	High-risk PN group
Leptotrichia	g__Fusobacterium	0.556694	0.00712483	High-risk PN group
Leptotrichia	g__Treponema	0.0712208	0.752795	High-risk PN group
Leptotrichia	g__Capnocytophaga	-0.0356134	0.874977	High-risk PN group
Leptotrichia	g__Solobacterium	0.447584	0.0367299	High-risk PN group
Leptotrichia	g__Tannerella	0.443632	0.0386297	High-risk PN group
Leptotrichia	g__Oribacterium	0.158802	0.48027	High-risk PN group
Leptotrichia	g__Abiotrophia	0.11307	0.61637	High-risk PN group
Leptotrichia	g__Atopobium	0.0446328	0.843652	High-risk PN group
Leptotrichia	g__TM7x	0.233843	0.294911	High-risk PN group
Leptotrichia	g__Parvimonas	0.0023718	0.991642	High-risk PN group
Leptotrichia	g__Selenomonas	0.459147	0.0315907	High-risk PN group
Leptotrichia	g__Alloprevotella	0.0312328	0.890259	High-risk PN group
Leptotrichia	g__Megasphaera	0.174382	0.437658	High-risk PN group
Leptotrichia	g__Campylobacter	0.257627	0.247063	High-risk PN group
Leptotrichia	g__Fretibacterium	0.341561	0.119765	High-risk PN group
Neisseria	g__Achromobacter	-0.49475	0.0192401	High-risk PN group
Neisseria	g__Veillonella	0.460017	0.0312281	High-risk PN group
Neisseria	g__Prevotella	0.60452	0.00288204	High-risk PN group
Neisseria	g__Streptococcus	0.30904	0.161679	High-risk PN group
Neisseria	g__Rothia	0.18102	0.420132	High-risk PN group
Neisseria	g__Pedobacter	-0.36754	0.0924183	High-risk PN group
Neisseria	g__Porphyromonas	0.0463539	0.837699	High-risk PN group
Neisseria	g__Actinomyces	0.185876	0.407559	High-risk PN group
Neisseria	g__Undibacterium	0.00538558	0.981023	High-risk PN group
Neisseria	g__Pseudomonas	-0.287393	0.194676	High-risk PN group
Neisseria	g__Granulicatella	0.0950226	0.674023	High-risk PN group
Neisseria	g__Leptotrichia	0.471187	0.0268613	High-risk PN group
Neisseria	g__Peptostreptococcus	-0.348502	0.111947	High-risk PN group
Neisseria	g__Haemophilus	0.642724	0.00125568	High-risk PN group
Neisseria	g__Fusobacterium	0.533752	0.0105145	High-risk PN group
Neisseria	g__Treponema	-0.158526	0.481044	High-risk PN group
Neisseria	g__Capnocytophaga	0.221154	0.322628	High-risk PN group
Neisseria	g__Solobacterium	0.0706814	0.754612	High-risk PN group
Neisseria	g__Tannerella	0.395004	0.0688514	High-risk PN group
Neisseria	g__Oribacterium	0.123834	0.582972	High-risk PN group
Neisseria	g__Abiotrophia	0.100911	0.654997	High-risk PN group
Neisseria	g__Atopobium	-0.293669	0.184675	High-risk PN group
Neisseria	g__TM7x	-0.293579	0.184816	High-risk PN group
Neisseria	g__Parvimonas	-0.169679	0.450303	High-risk PN group
Neisseria	g__Selenomonas	0.158416	0.481352	High-risk PN group
Neisseria	g__Alloprevotella	-0.0454551	0.840807	High-risk PN group
Neisseria	g__Megasphaera	0.180712	0.420939	High-risk PN group
Neisseria	g__Campylobacter	0.165913	0.460567	High-risk PN group
Neisseria	g__Fretibacterium	-0.0198217	0.930232	High-risk PN group
Bacillus	g__Achromobacter	0.257587	0.24714	High-risk PN group
Bacillus	g__Veillonella	0.0584555	0.796101	High-risk PN group
Bacillus	g__Prevotella	-0.0330642	0.883865	High-risk PN group
Bacillus	g__Streptococcus	-0.229911	0.303337	High-risk PN group
Bacillus	g__Rothia	0.0763403	0.73562	High-risk PN group
Bacillus	g__Pedobacter	0.157456	0.484046	High-risk PN group
Bacillus	g__Porphyromonas	-0.0461621	0.838362	High-risk PN group
Bacillus	g__Actinomyces	-0.225298	0.31341	High-risk PN group
Bacillus	g__Undibacterium	0.292147	0.187067	High-risk PN group
Bacillus	g__Pseudomonas	0.228633	0.306108	High-risk PN group
Bacillus	g__Granulicatella	0.0700521	0.756732	High-risk PN group
Bacillus	g__Leptotrichia	0.00999614	0.964785	High-risk PN group
Bacillus	g__Neisseria	0.050009	0.825086	High-risk PN group
Bacillus	g__Peptostreptococcus	0.0477008	0.833046	High-risk PN group
Bacillus	g__Haemophilus	0.217524	0.330836	High-risk PN group
Bacillus	g__Fusobacterium	-0.0239317	0.915811	High-risk PN group
Bacillus	g__Treponema	0.152056	0.499345	High-risk PN group
Bacillus	g__Capnocytophaga	-0.0869878	0.700294	High-risk PN group
Bacillus	g__Solobacterium	-0.162383	0.470296	High-risk PN group
Bacillus	g__Tannerella	-0.197251	0.378927	High-risk PN group
Bacillus	g__Oribacterium	0.0407881	0.85698	High-risk PN group
Bacillus	g__Abiotrophia	0.0232126	0.918332	High-risk PN group
Bacillus	g__Atopobium	0.0246198	0.913399	High-risk PN group
Bacillus	g__TM7x	-0.0932029	0.679942	High-risk PN group
Bacillus	g__Parvimonas	-0.0153419	0.945974	High-risk PN group
Bacillus	g__Selenomonas	0.0669919	0.767069	High-risk PN group
Bacillus	g__Alloprevotella	0.320925	0.145323	High-risk PN group
Bacillus	g__Megasphaera	0.126812	0.573871	High-risk PN group
Bacillus	g__Campylobacter	0.113867	0.613873	High-risk PN group
Bacillus	g__Fretibacterium	0.0641881	0.776573	High-risk PN group
Alloprevotella	g__Achromobacter	-0.0845473	0.708341	High-risk PN group
Alloprevotella	g__Veillonella	0.0869084	0.700555	High-risk PN group
Alloprevotella	g__Prevotella	0.210679	0.346647	High-risk PN group
Alloprevotella	g__Streptococcus	-0.0425901	0.850728	High-risk PN group
Alloprevotella	g__Rothia	-0.136675	0.544184	High-risk PN group
Alloprevotella	g__Pedobacter	-0.118073	0.600752	High-risk PN group
Alloprevotella	g__Porphyromonas	0.250003	0.261817	High-risk PN group
Alloprevotella	g__Actinomyces	-0.0176039	0.938022	High-risk PN group
Alloprevotella	g__Undibacterium	0.138423	0.538996	High-risk PN group
Alloprevotella	g__Pseudomonas	-0.0123548	0.956482	High-risk PN group
Alloprevotella	g__Granulicatella	-0.180218	0.42223	High-risk PN group
Alloprevotella	g__Leptotrichia	0.0312328	0.890259	High-risk PN group
Alloprevotella	g__Neisseria	-0.0454551	0.840807	High-risk PN group
Alloprevotella	g__Peptostreptococcus	0.053978	0.811436	High-risk PN group
Alloprevotella	g__Haemophilus	0.153186	0.496126	High-risk PN group
Alloprevotella	g__Fusobacterium	0.348917	0.111492	High-risk PN group
Alloprevotella	g__Treponema	0.279222	0.208237	High-risk PN group
Alloprevotella	g__Capnocytophaga	0.243891	0.274043	High-risk PN group
Alloprevotella	g__Solobacterium	0.0272808	0.904078	High-risk PN group
Alloprevotella	g__Tannerella	0.278206	0.209965	High-risk PN group
Alloprevotella	g__Oribacterium	0.191534	0.393171	High-risk PN group
Alloprevotella	g__Abiotrophia	0.0428571	0.849802	High-risk PN group
Alloprevotella	g__Atopobium	0.159661	0.477867	High-risk PN group
Alloprevotella	g__TM7x	-0.067557	0.765157	High-risk PN group
Alloprevotella	g__Parvimonas	0.390594	0.072291	High-risk PN group
Alloprevotella	g__Selenomonas	0.297415	0.178875	High-risk PN group
Alloprevotella	g__Megasphaera	0.0858978	0.703884	High-risk PN group
Alloprevotella	g__Campylobacter	0.302277	0.171537	High-risk PN group
Alloprevotella	g__Fretibacterium	0.292667	0.186247	High-risk PN group
Stenotrophomonas	g__Achromobacter	0.121106	0.591362	High-risk PN group
Stenotrophomonas	g__Veillonella	-0.309651	0.160807	High-risk PN group
Stenotrophomonas	g__Prevotella	-0.25797	0.246413	High-risk PN group
Stenotrophomonas	g__Streptococcus	-0.223574	0.317225	High-risk PN group
Stenotrophomonas	g__Rothia	0.0862337	0.702777	High-risk PN group
Stenotrophomonas	g__Pedobacter	0.0180598	0.93642	High-risk PN group
Stenotrophomonas	g__Porphyromonas	0.120454	0.593376	High-risk PN group
Stenotrophomonas	g__Actinomyces	-0.0859899	0.703581	High-risk PN group
Stenotrophomonas	g__Undibacterium	0.491818	0.0200803	High-risk PN group
Stenotrophomonas	g__Pseudomonas	0.0890871	0.693397	High-risk PN group
Stenotrophomonas	g__Granulicatella	0.223827	0.316664	High-risk PN group
Stenotrophomonas	g__Leptotrichia	-0.25797	0.246413	High-risk PN group
Stenotrophomonas	g__Neisseria	-0.258115	0.246137	High-risk PN group
Stenotrophomonas	g__Peptostreptococcus	0.154869	0.491346	High-risk PN group
Stenotrophomonas	g__Haemophilus	0.0868774	0.700657	High-risk PN group
Stenotrophomonas	g__Fusobacterium	-0.18993	0.397221	High-risk PN group
Stenotrophomonas	g__Treponema	0.128682	0.568187	High-risk PN group
Stenotrophomonas	g__Capnocytophaga	0.189392	0.398585	High-risk PN group
Stenotrophomonas	g__Solobacterium	-0.154913	0.491222	High-risk PN group
Stenotrophomonas	g__Tannerella	-0.190309	0.396261	High-risk PN group
Stenotrophomonas	g__Oribacterium	0.292614	0.186331	High-risk PN group
Stenotrophomonas	g__Abiotrophia	-0.0173058	0.93907	High-risk PN group
Stenotrophomonas	g__Atopobium	0.0516231	0.819528	High-risk PN group
Stenotrophomonas	g__TM7x	-0.173715	0.43944	High-risk PN group
Stenotrophomonas	g__Parvimonas	0.307017	0.164584	High-risk PN group
Stenotrophomonas	g__Selenomonas	-0.327224	0.137146	High-risk PN group
Stenotrophomonas	g__Alloprevotella	0.328622	0.135375	High-risk PN group
Stenotrophomonas	g__Megasphaera	-0.216786	0.33252	High-risk PN group
Stenotrophomonas	g__Campylobacter	-0.240908	0.280139	High-risk PN group
Stenotrophomonas	g__Fretibacterium	-0.145644	0.517815	High-risk PN group
Tannerella	g__Achromobacter	-0.377143	0.0835843	High-risk PN group
Tannerella	g__Veillonella	0.128411	0.56901	High-risk PN group
Tannerella	g__Prevotella	0.362403	0.0974182	High-risk PN group
Tannerella	g__Streptococcus	0.186314	0.406434	High-risk PN group
Tannerella	g__Rothia	-0.0834524	0.711961	High-risk PN group
Tannerella	g__Pedobacter	-0.343582	0.117448	High-risk PN group
Tannerella	g__Porphyromonas	0.61723	0.00221177	High-risk PN group
Tannerella	g__Actinomyces	0.0806603	0.72122	High-risk PN group
Tannerella	g__Undibacterium	-0.0379032	0.867005	High-risk PN group
Tannerella	g__Pseudomonas	-0.292479	0.186542	High-risk PN group
Tannerella	g__Granulicatella	0.0744962	0.741793	High-risk PN group
Tannerella	g__Leptotrichia	0.443632	0.0386297	High-risk PN group
Tannerella	g__Neisseria	0.395004	0.0688514	High-risk PN group
Tannerella	g__Peptostreptococcus	0.229046	0.305211	High-risk PN group
Tannerella	g__Haemophilus	0.332858	0.130113	High-risk PN group
Tannerella	g__Fusobacterium	0.618764	0.00214061	High-risk PN group
Tannerella	g__Treponema	0.469955	0.0273175	High-risk PN group
Tannerella	g__Capnocytophaga	0.475979	0.0251433	High-risk PN group
Tannerella	g__Solobacterium	0.137296	0.542339	High-risk PN group
Tannerella	g__Oribacterium	0.233374	0.295908	High-risk PN group
Tannerella	g__Abiotrophia	0.0983138	0.663365	High-risk PN group
Tannerella	g__Atopobium	-0.0250075	0.91204	High-risk PN group
Tannerella	g__TM7x	0.137703	0.541131	High-risk PN group
Tannerella	g__Parvimonas	0.464969	0.0292275	High-risk PN group
Tannerella	g__Selenomonas	0.26593	0.231618	High-risk PN group
Tannerella	g__Alloprevotella	0.278206	0.209965	High-risk PN group
Tannerella	g__Megasphaera	-0.104121	0.644712	High-risk PN group
Tannerella	g__Campylobacter	0.40694	0.0601644	High-risk PN group
Tannerella	g__Fretibacterium	0.404766	0.0616808	High-risk PN group
Synergistes	g__Achromobacter	0.00309414	0.989097	High-risk PN group
Synergistes	g__Veillonella	0.18998	0.397093	High-risk PN group
Synergistes	g__Prevotella	0.169934	0.449612	High-risk PN group
Synergistes	g__Streptococcus	-0.174548	0.437214	High-risk PN group
Synergistes	g__Rothia	-0.163476	0.467271	High-risk PN group
Synergistes	g__Pedobacter	-0.105778	0.639426	High-risk PN group
Synergistes	g__Porphyromonas	0.345446	0.115341	High-risk PN group
Synergistes	g__Actinomyces	0.0484428	0.830485	High-risk PN group
Synergistes	g__Undibacterium	0.202094	0.367093	High-risk PN group
Synergistes	g__Pseudomonas	-0.0390348	0.86307	High-risk PN group
Synergistes	g__Granulicatella	-0.127018	0.573245	High-risk PN group
Synergistes	g__Leptotrichia	0.291426	0.188208	High-risk PN group
Synergistes	g__Neisseria	-0.250814	0.260222	High-risk PN group
Synergistes	g__Peptostreptococcus	0.433154	0.0440397	High-risk PN group
Synergistes	g__Haemophilus	-0.0124299	0.956218	High-risk PN group
Synergistes	g__Fusobacterium	0.297217	0.179179	High-risk PN group
Synergistes	g__Treponema	0.287674	0.19422	High-risk PN group
Synergistes	g__Capnocytophaga	-0.219394	0.326591	High-risk PN group
Synergistes	g__Solobacterium	0.373249	0.0870867	High-risk PN group
Synergistes	g__Tannerella	-0.0154707	0.945521	High-risk PN group
Synergistes	g__Oribacterium	-0.1493	0.507245	High-risk PN group
Synergistes	g__Abiotrophia	-0.18338	0.413996	High-risk PN group
Synergistes	g__Atopobium	0.07309	0.746511	High-risk PN group
Synergistes	g__TM7x	0.442714	0.0390818	High-risk PN group
Synergistes	g__Parvimonas	0.224476	0.315224	High-risk PN group
Synergistes	g__Selenomonas	0.322639	0.143064	High-risk PN group
Synergistes	g__Alloprevotella	0.331751	0.131474	High-risk PN group
Synergistes	g__Megasphaera	-0.137312	0.542289	High-risk PN group
Synergistes	g__Campylobacter	0.363911	0.0959303	High-risk PN group
Synergistes	g__Fretibacterium	0.514435	0.0143043	High-risk PN group
Rothia	g__Achromobacter	-0.342354	0.118852	High-risk PN group
Rothia	g__Veillonella	-0.321157	0.145016	High-risk PN group
Rothia	g__Prevotella	-0.144961	0.519801	High-risk PN group
Rothia	g__Streptococcus	0.671577	0.000620785	High-risk PN group
Rothia	g__Pedobacter	-0.473624	0.0259764	High-risk PN group
Rothia	g__Porphyromonas	0.14306	0.525349	High-risk PN group
Rothia	g__Actinomyces	0.12854	0.56862	High-risk PN group
Rothia	g__Undibacterium	0.205887	0.357975	High-risk PN group
Rothia	g__Pseudomonas	-0.526811	0.0117679	High-risk PN group
Rothia	g__Granulicatella	0.802722	6.93692e-06	High-risk PN group
Rothia	g__Leptotrichia	-0.0866368	0.701449	High-risk PN group
Rothia	g__Neisseria	0.18102	0.420132	High-risk PN group
Rothia	g__Peptostreptococcus	0.277338	0.21145	High-risk PN group
Rothia	g__Haemophilus	0.173918	0.438897	High-risk PN group
Rothia	g__Fusobacterium	0.0682206	0.762914	High-risk PN group
Rothia	g__Treponema	0.274796	0.215839	High-risk PN group
Rothia	g__Capnocytophaga	0.420636	0.0512573	High-risk PN group
Rothia	g__Solobacterium	0.189856	0.397408	High-risk PN group
Rothia	g__Tannerella	-0.0834524	0.711961	High-risk PN group
Rothia	g__Oribacterium	0.30972	0.160709	High-risk PN group
Rothia	g__Abiotrophia	0.556414	0.00715995	High-risk PN group
Rothia	g__Atopobium	0.381587	0.0797162	High-risk PN group
Rothia	g__TM7x	-0.0212898	0.925078	High-risk PN group
Rothia	g__Parvimonas	0.0853295	0.705759	High-risk PN group
Rothia	g__Selenomonas	-0.11256	0.617972	High-risk PN group
Rothia	g__Alloprevotella	-0.136675	0.544184	High-risk PN group
Rothia	g__Megasphaera	-0.139782	0.53498	High-risk PN group
Rothia	g__Campylobacter	0.18527	0.409117	High-risk PN group
Rothia	g__Fretibacterium	-0.000685058	0.997586	High-risk PN group
Veillonella	g__Achromobacter	-0.434098	0.0435296	High-risk PN group
Veillonella	g__Prevotella	0.732561	0.000105814	High-risk PN group
Veillonella	g__Streptococcus	-0.242869	0.276122	High-risk PN group
Veillonella	g__Rothia	-0.321157	0.145016	High-risk PN group
Veillonella	g__Pedobacter	-0.141458	0.530044	High-risk PN group
Veillonella	g__Porphyromonas	-0.157672	0.483441	High-risk PN group
Veillonella	g__Actinomyces	0.338887	0.122878	High-risk PN group
Veillonella	g__Undibacterium	-0.381499	0.0797918	High-risk PN group
Veillonella	g__Pseudomonas	-0.221189	0.322549	High-risk PN group
Veillonella	g__Granulicatella	-0.49477	0.0192345	High-risk PN group
Veillonella	g__Leptotrichia	0.625812	0.00183795	High-risk PN group
Veillonella	g__Neisseria	0.460017	0.0312281	High-risk PN group
Veillonella	g__Peptostreptococcus	-0.308562	0.162362	High-risk PN group
Veillonella	g__Haemophilus	0.0191165	0.932708	High-risk PN group
Veillonella	g__Fusobacterium	0.241	0.27995	High-risk PN group
Veillonella	g__Treponema	-0.364657	0.0952007	High-risk PN group
Veillonella	g__Capnocytophaga	-0.189992	0.397065	High-risk PN group
Veillonella	g__Solobacterium	0.0553985	0.806563	High-risk PN group
Veillonella	g__Tannerella	0.128411	0.56901	High-risk PN group
Veillonella	g__Oribacterium	-0.0373092	0.869072	High-risk PN group
Veillonella	g__Abiotrophia	-0.0846847	0.707887	High-risk PN group
Veillonella	g__Atopobium	-0.0870302	0.700154	High-risk PN group
Veillonella	g__TM7x	0.0709968	0.753549	High-risk PN group
Veillonella	g__Parvimonas	-0.292703	0.18619	High-risk PN group
Veillonella	g__Selenomonas	0.559955	0.00672643	High-risk PN group
Veillonella	g__Alloprevotella	0.0869084	0.700555	High-risk PN group
Veillonella	g__Megasphaera	0.682297	0.000468611	High-risk PN group
Veillonella	g__Campylobacter	0.215598	0.335241	High-risk PN group
Veillonella	g__Fretibacterium	0.120947	0.591854	High-risk PN group
